# Supplementary material for: Regulatory analysis of root architectural and anatomical adaptation to nitrate and ammonium in Brachypodium distachyon
Source: Front Plant Sci. 2025 Dec 12;16:1708928. doi: 10.3389/fpls.2025.1708928 (PMC12741136; doi:10.3389/fpls.2025.1708928)
Supplement: Supplementary file 2 [file DataSheet2.csv]

	X	logFC	logCPM	F	PValue	FDR	FileName
418	BRADI_2g12580v3	3.09261286677811	1.28959396728293	37.3255160582877	8.71278592377333e-06	0.00257915240197961	DGE_AMvsAL_Sig.csv
1503	BRADI_2g12580v3	3.32503355927141	1.28959396728293	43.2540055216477	3.40002987496375e-06	0.000483988768781937	DGE_AHvsAL_Sig.csv
