# Supplementary material for: Regulatory analysis of root architectural and anatomical adaptation to nitrate and ammonium in Brachypodium distachyon
Source: Front Plant Sci. 2025 Dec 12;16:1708928. doi: 10.3389/fpls.2025.1708928 (PMC12741136; doi:10.3389/fpls.2025.1708928)
Supplement: Supplementary file 4 [file DataSheet4.xlsx]

## Sheet: lightgreen
	x
1	BRADI_1g00710v3
2	BRADI_1g01442v3
3	BRADI_1g03110v3
4	BRADI_1g04760v3
5	BRADI_1g06042v3
6	BRADI_1g06160v3
7	BRADI_1g06170v3
8	BRADI_1g06451v3
9	BRADI_1g07430v3
10	BRADI_1g07441v3
11	BRADI_1g07565v3
12	BRADI_1g07600v3
13	BRADI_1g10440v3
14	BRADI_1g12615v3
15	BRADI_1g12780v3
16	BRADI_1g13322v3
17	BRADI_1g13580v3
18	BRADI_1g15730v3
19	BRADI_1g16750v3
20	BRADI_1g17480v3
21	BRADI_1g17640v3
22	BRADI_1g17820v3
23	BRADI_1g18380v3
24	BRADI_1g19150v3
25	BRADI_1g21590v3
26	BRADI_1g21600v3
27	BRADI_1g22820v3
28	BRADI_1g23480v3
29	BRADI_1g24347v3
30	BRADI_1g24667v3
31	BRADI_1g24710v3
32	BRADI_1g25487v3
33	BRADI_1g25657v3
34	BRADI_1g26126v3
35	BRADI_1g27470v3
36	BRADI_1g28230v3
37	BRADI_1g28410v3
38	BRADI_1g31600v3
39	BRADI_1g31998v3
40	BRADI_1g32990v3
41	BRADI_1g33520v3
42	BRADI_1g33620v3
43	BRADI_1g33777v3
44	BRADI_1g35100v3
45	BRADI_1g36630v3
46	BRADI_1g36750v3
47	BRADI_1g37090v3
48	BRADI_1g38330v3
49	BRADI_1g38577v3
50	BRADI_1g40262v3
51	BRADI_1g42310v3
52	BRADI_1g42756v3
53	BRADI_1g42930v3
54	BRADI_1g44680v3
55	BRADI_1g45950v3
56	BRADI_1g46060v3
57	BRADI_1g46480v3
58	BRADI_1g49077v3
59	BRADI_1g50540v3
60	BRADI_1g51954v3
61	BRADI_1g53410v3
62	BRADI_1g54210v3
63	BRADI_1g54440v3
64	BRADI_1g54553v3
65	BRADI_1g55427v3
66	BRADI_1g56150v3
67	BRADI_1g59430v3
68	BRADI_1g60950v3
69	BRADI_1g61590v3
70	BRADI_1g62160v3
71	BRADI_1g62270v3
72	BRADI_1g62420v3
73	BRADI_1g63600v3
74	BRADI_1g64120v3
75	BRADI_1g65340v3
76	BRADI_1g67040v3
77	BRADI_1g68710v3
78	BRADI_1g68720v3
79	BRADI_1g69540v3
80	BRADI_1g69600v3
81	BRADI_1g69925v3
82	BRADI_1g70050v3
83	BRADI_1g72050v3
84	BRADI_1g72110v3
85	BRADI_1g72700v3
86	BRADI_1g73180v3
87	BRADI_1g74310v3
88	BRADI_1g75120v3
89	BRADI_1g75220v3
90	BRADI_1g76227v3
91	BRADI_1g77187v3
92	BRADI_1g78487v3
93	BRADI_2g00890v3
94	BRADI_2g01050v3
95	BRADI_2g01980v3
96	BRADI_2g02060v3
97	BRADI_2g02190v3
98	BRADI_2g02400v3
99	BRADI_2g02410v3
100	BRADI_2g02537v3
101	BRADI_2g03040v3
102	BRADI_2g03740v3
103	BRADI_2g04690v3
104	BRADI_2g05567v3
105	BRADI_2g05880v3
106	BRADI_2g06230v3
107	BRADI_2g06510v3
108	BRADI_2g06600v3
109	BRADI_2g06775v3
110	BRADI_2g06930v3
111	BRADI_2g07420v3
112	BRADI_2g07540v3
113	BRADI_2g07790v3
114	BRADI_2g07830v3
115	BRADI_2g08040v3
116	BRADI_2g08322v3
117	BRADI_2g08370v3
118	BRADI_2g09870v3
119	BRADI_2g12216v3
120	BRADI_2g13600v3
121	BRADI_2g15720v3
122	BRADI_2g16790v3
123	BRADI_2g17310v3
124	BRADI_2g18175v3
125	BRADI_2g19764v3
126	BRADI_2g22430v3
127	BRADI_2g23070v3
128	BRADI_2g23770v3
129	BRADI_2g24730v3
130	BRADI_2g26795v3
131	BRADI_2g26823v3
132	BRADI_2g26845v3
133	BRADI_2g27430v3
134	BRADI_2g33110v3
135	BRADI_2g34560v3
136	BRADI_2g35197v3
137	BRADI_2g35610v3
138	BRADI_2g35700v3
139	BRADI_2g36073v3
140	BRADI_2g36187v3
141	BRADI_2g36417v3
142	BRADI_2g36789v3
143	BRADI_2g36862v3
144	BRADI_2g36880v3
145	BRADI_2g36950v3
146	BRADI_2g37166v3
147	BRADI_2g37260v3
148	BRADI_2g37640v3
149	BRADI_2g38170v3
150	BRADI_2g38260v3
151	BRADI_2g38330v3
152	BRADI_2g39150v3
153	BRADI_2g39648v3
154	BRADI_2g43120v3
155	BRADI_2g43330v3
156	BRADI_2g44100v3
157	BRADI_2g44140v3
158	BRADI_2g44320v3
159	BRADI_2g44330v3
160	BRADI_2g45460v3
161	BRADI_2g45900v3
162	BRADI_2g46770v3
163	BRADI_2g47430v3
164	BRADI_2g47770v3
165	BRADI_2g49067v3
166	BRADI_2g49540v3
167	BRADI_2g49792v3
168	BRADI_2g49980v3
169	BRADI_2g50430v3
170	BRADI_2g50840v3
171	BRADI_2g51630v3
172	BRADI_2g52362v3
173	BRADI_2g52890v3
174	BRADI_2g53600v3
175	BRADI_2g53970v3
176	BRADI_2g54410v3
177	BRADI_2g54500v3
178	BRADI_2g54630v3
179	BRADI_2g55892v3
180	BRADI_2g55990v3
181	BRADI_2g56000v3
182	BRADI_2g56570v3
183	BRADI_2g56650v3
184	BRADI_2g57120v3
185	BRADI_2g58780v3
186	BRADI_2g59320v3
187	BRADI_2g59642v3
188	BRADI_2g59690v3
189	BRADI_2g59710v3
190	BRADI_2g59890v3
191	BRADI_2g60070v3
192	BRADI_2g61220v3
193	BRADI_3g01750v3
194	BRADI_3g03450v3
195	BRADI_3g04010v3
196	BRADI_3g04440v3
197	BRADI_3g04460v3
198	BRADI_3g04940v3
199	BRADI_3g05340v3
200	BRADI_3g05410v3
201	BRADI_3g06065v3
202	BRADI_3g06076v3
203	BRADI_3g06577v3
204	BRADI_3g06780v3
205	BRADI_3g07047v3
206	BRADI_3g08210v3
207	BRADI_3g09612v3
208	BRADI_3g09720v3
209	BRADI_3g09850v3
210	BRADI_3g09910v3
211	BRADI_3g10845v3
212	BRADI_3g13027v3
213	BRADI_3g14070v3
214	BRADI_3g14080v3
215	BRADI_3g15440v3
216	BRADI_3g15830v3
217	BRADI_3g16805v3
218	BRADI_3g17110v3
219	BRADI_3g17567v3
220	BRADI_3g18560v3
221	BRADI_3g19020v3
222	BRADI_3g19760v3
223	BRADI_3g20922v3
224	BRADI_3g21013v3
225	BRADI_3g22050v3
226	BRADI_3g22687v3
227	BRADI_3g23520v3
228	BRADI_3g24740v3
229	BRADI_3g26930v3
230	BRADI_3g28513v3
231	BRADI_3g29970v3
232	BRADI_3g30320v3
233	BRADI_3g31727v3
234	BRADI_3g31787v3
235	BRADI_3g31841v3
236	BRADI_3g33431v3
237	BRADI_3g33500v3
238	BRADI_3g34810v3
239	BRADI_3g37245v3
240	BRADI_3g37340v3
241	BRADI_3g38090v3
242	BRADI_3g40600v3
243	BRADI_3g41420v3
244	BRADI_3g42080v3
245	BRADI_3g42197v3
246	BRADI_3g42290v3
247	BRADI_3g42745v3
248	BRADI_3g44100v3
249	BRADI_3g44640v3
250	BRADI_3g44750v3
251	BRADI_3g44840v3
252	BRADI_3g46450v3
253	BRADI_3g46460v3
254	BRADI_3g46480v3
255	BRADI_3g46760v3
256	BRADI_3g47280v3
257	BRADI_3g49300v3
258	BRADI_3g49720v3
259	BRADI_3g51810v3
260	BRADI_3g52160v3
261	BRADI_3g52590v3
262	BRADI_3g53140v3
263	BRADI_3g54902v3
264	BRADI_3g55680v3
265	BRADI_3g57620v3
266	BRADI_3g57630v3
267	BRADI_3g58960v3
268	BRADI_3g59607v3
269	BRADI_3g60320v3
270	BRADI_4g00900v3
271	BRADI_4g01526v3
272	BRADI_4g04911v3
273	BRADI_4g05720v3
274	BRADI_4g06110v3
275	BRADI_4g07213v3
276	BRADI_4g07450v3
277	BRADI_4g08200v3
278	BRADI_4g08410v3
279	BRADI_4g10171v3
280	BRADI_4g13960v3
281	BRADI_4g15200v3
282	BRADI_4g17381v3
283	BRADI_4g19620v3
284	BRADI_4g19940v3
285	BRADI_4g20117v3
286	BRADI_4g22510v3
287	BRADI_4g22660v3
288	BRADI_4g23172v3
289	BRADI_4g25120v3
290	BRADI_4g26795v3
291	BRADI_4g27810v3
292	BRADI_4g30393v3
293	BRADI_4g30533v3
294	BRADI_4g31582v3
295	BRADI_4g32020v3
296	BRADI_4g32090v3
297	BRADI_4g32340v3
298	BRADI_4g33395v3
299	BRADI_4g33450v3
300	BRADI_4g34300v3
301	BRADI_4g35342v3
302	BRADI_4g35740v3
303	BRADI_4g35790v3
304	BRADI_4g35910v3
305	BRADI_4g36137v3
306	BRADI_4g36503v3
307	BRADI_4g37420v3
308	BRADI_4g38037v3
309	BRADI_4g42839v3
310	BRADI_4g44427v3
311	BRADI_4g44590v3
312	BRADI_4g45370v3
313	BRADI_5g01462v3
314	BRADI_5g02160v3
315	BRADI_5g02290v3
316	BRADI_5g03530v3
317	BRADI_5g03550v3
318	BRADI_5g03577v3
319	BRADI_5g03632v3
320	BRADI_5g03780v3
321	BRADI_5g06660v3
322	BRADI_5g06765v3
323	BRADI_5g07080v3
324	BRADI_5g08980v3
325	BRADI_5g09000v3
326	BRADI_5g09097v3
327	BRADI_5g10450v3
328	BRADI_5g10524v3
329	BRADI_5g10570v3
330	BRADI_5g11230v3
331	BRADI_5g11630v3
332	BRADI_5g12920v3
333	BRADI_5g12982v3
334	BRADI_5g15418v3
335	BRADI_5g15587v3
336	BRADI_5g15820v3
337	BRADI_5g15845v3
338	BRADI_5g16797v3
339	BRADI_5g17347v3
340	BRADI_5g20758v3
341	BRADI_5g21580v3
342	BRADI_5g23410v3
343	BRADI_5g23430v3
344	BRADI_5g23570v3
345	BRADI_5g24090v3
346	BRADI_5g24281v3
347	BRADI_5g24760v3
348	BRADI_5g25440v3
349	BRADI_5g26700v3
350	BRADI_5g26812v3

## Sheet: darkred
	x
1	BRADI_1g01300v3
2	BRADI_1g01936v3
3	BRADI_1g02390v3
4	BRADI_1g02400v3
5	BRADI_1g04240v3
6	BRADI_1g05217v3
7	BRADI_1g06540v3
8	BRADI_1g06861v3
9	BRADI_1g08421v3
10	BRADI_1g08760v3
11	BRADI_1g09270v3
12	BRADI_1g10270v3
13	BRADI_1g12280v3
14	BRADI_1g12660v3
15	BRADI_1g12860v3
16	BRADI_1g13980v3
17	BRADI_1g14060v3
18	BRADI_1g14560v3
19	BRADI_1g14580v3
20	BRADI_1g14780v3
21	BRADI_1g15340v3
22	BRADI_1g16517v3
23	BRADI_1g16580v3
24	BRADI_1g18035v3
25	BRADI_1g20400v3
26	BRADI_1g20760v3
27	BRADI_1g22551v3
28	BRADI_1g23120v3
29	BRADI_1g24610v3
30	BRADI_1g25380v3
31	BRADI_1g26530v3
32	BRADI_1g30520v3
33	BRADI_1g31695v3
34	BRADI_1g33480v3
35	BRADI_1g35940v3
36	BRADI_1g36310v3
37	BRADI_1g39167v3
38	BRADI_1g42478v3
39	BRADI_1g43300v3
40	BRADI_1g43365v3
41	BRADI_1g44730v3
42	BRADI_1g48810v3
43	BRADI_1g54106v3
44	BRADI_1g60030v3
45	BRADI_1g63530v3
46	BRADI_1g64320v3
47	BRADI_1g66050v3
48	BRADI_1g66093v3
49	BRADI_1g69320v3
50	BRADI_1g71500v3
51	BRADI_1g71510v3
52	BRADI_1g72718v3
53	BRADI_1g73970v3
54	BRADI_1g76140v3
55	BRADI_1g76901v3
56	BRADI_1g77990v3
57	BRADI_1g78475v3
58	BRADI_2g00210v3
59	BRADI_2g02560v3
60	BRADI_2g04447v3
61	BRADI_2g05070v3
62	BRADI_2g05218v3
63	BRADI_2g05640v3
64	BRADI_2g08527v3
65	BRADI_2g08980v3
66	BRADI_2g09707v3
67	BRADI_2g12165v3
68	BRADI_2g12627v3
69	BRADI_2g13833v3
70	BRADI_2g15370v3
71	BRADI_2g16467v3
72	BRADI_2g16700v3
73	BRADI_2g17280v3
74	BRADI_2g17507v3
75	BRADI_2g21010v3
76	BRADI_2g22097v3
77	BRADI_2g22130v3
78	BRADI_2g23740v3
79	BRADI_2g23870v3
80	BRADI_2g23931v3
81	BRADI_2g24880v3
82	BRADI_2g25843v3
83	BRADI_2g26212v3
84	BRADI_2g26556v3
85	BRADI_2g32240v3
86	BRADI_2g33774v3
87	BRADI_2g36350v3
88	BRADI_2g37800v3
89	BRADI_2g38000v3
90	BRADI_2g39265v3
91	BRADI_2g41050v3
92	BRADI_2g41117v3
93	BRADI_2g42360v3
94	BRADI_2g44030v3
95	BRADI_2g45450v3
96	BRADI_2g47250v3
97	BRADI_2g48345v3
98	BRADI_2g48350v3
99	BRADI_2g50540v3
100	BRADI_2g52455v3
101	BRADI_2g52530v3
102	BRADI_2g53780v3
103	BRADI_2g54560v3
104	BRADI_2g55807v3
105	BRADI_2g56340v3
106	BRADI_2g56347v3
107	BRADI_2g56713v3
108	BRADI_2g56760v3
109	BRADI_2g57860v3
110	BRADI_2g58562v3
111	BRADI_2g59430v3
112	BRADI_2g59930v3
113	BRADI_2g60460v3
114	BRADI_2g60970v3
115	BRADI_2g62496v3
116	BRADI_3g02170v3
117	BRADI_3g02810v3
118	BRADI_3g05510v3
119	BRADI_3g09015v3
120	BRADI_3g09890v3
121	BRADI_3g10697v3
122	BRADI_3g10733v3
123	BRADI_3g14040v3
124	BRADI_3g14490v3
125	BRADI_3g17120v3
126	BRADI_3g17550v3
127	BRADI_3g20080v3
128	BRADI_3g22060v3
129	BRADI_3g22290v3
130	BRADI_3g22340v3
131	BRADI_3g22650v3
132	BRADI_3g22930v3
133	BRADI_3g23350v3
134	BRADI_3g27570v3
135	BRADI_3g34102v3
136	BRADI_3g34320v3
137	BRADI_3g34646v3
138	BRADI_3g35880v3
139	BRADI_3g35891v3
140	BRADI_3g36540v3
141	BRADI_3g39190v3
142	BRADI_3g41860v3
143	BRADI_3g42330v3
144	BRADI_3g44990v3
145	BRADI_3g45270v3
146	BRADI_3g45350v3
147	BRADI_3g45946v3
148	BRADI_3g51310v3
149	BRADI_3g51660v3
150	BRADI_3g52980v3
151	BRADI_3g53400v3
152	BRADI_3g53601v3
153	BRADI_3g53610v3
154	BRADI_3g53650v3
155	BRADI_3g54507v3
156	BRADI_3g56170v3
157	BRADI_3g56290v3
158	BRADI_3g59050v3
159	BRADI_3g60430v3
160	BRADI_4g01100v3
161	BRADI_4g01130v3
162	BRADI_4g06330v3
163	BRADI_4g09481v3
164	BRADI_4g10570v3
165	BRADI_4g11651v3
166	BRADI_4g13787v3
167	BRADI_4g20580v3
168	BRADI_4g21250v3
169	BRADI_4g22155v3
170	BRADI_4g23127v3
171	BRADI_4g24655v3
172	BRADI_4g24950v3
173	BRADI_4g26410v3
174	BRADI_4g27450v3
175	BRADI_4g27910v3
176	BRADI_4g28280v3
177	BRADI_4g29170v3
178	BRADI_4g29380v3
179	BRADI_4g34760v3
180	BRADI_4g36430v3
181	BRADI_4g39090v3
182	BRADI_4g40080v3
183	BRADI_4g42110v3
184	BRADI_4g42422v3
185	BRADI_4g42810v3
186	BRADI_4g43590v3
187	BRADI_5g01050v3
188	BRADI_5g01208v3
189	BRADI_5g04020v3
190	BRADI_5g07700v3
191	BRADI_5g08471v3
192	BRADI_5g08790v3
193	BRADI_5g08825v3
194	BRADI_5g10490v3
195	BRADI_5g12010v3
196	BRADI_5g13310v3
197	BRADI_5g14667v3
198	BRADI_5g16550v3
199	BRADI_5g21750v3
200	BRADI_5g21983v3
201	BRADI_5g23290v3
202	BRADI_5g23515v3
203	BRADI_5g24550v3
204	BRADI_5g25130v3
205	BRADI_5g26800v3

## Sheet: yellow
	x
1	BRADI_1g00222v3
2	BRADI_1g00530v3
3	BRADI_1g00666v3
4	BRADI_1g00830v3
5	BRADI_1g00940v3
6	BRADI_1g00980v3
7	BRADI_1g01021v3
8	BRADI_1g01047v3
9	BRADI_1g01460v3
10	BRADI_1g01620v3
11	BRADI_1g01770v3
12	BRADI_1g01802v3
13	BRADI_1g01810v3
14	BRADI_1g01847v3
15	BRADI_1g02020v3
16	BRADI_1g02030v3
17	BRADI_1g02290v3
18	BRADI_1g02350v3
19	BRADI_1g02490v3
20	BRADI_1g02697v3
21	BRADI_1g02810v3
22	BRADI_1g03090v3
23	BRADI_1g03120v3
24	BRADI_1g03130v3
25	BRADI_1g03180v3
26	BRADI_1g03220v3
27	BRADI_1g03270v3
28	BRADI_1g03283v3
29	BRADI_1g03400v3
30	BRADI_1g03440v3
31	BRADI_1g03450v3
32	BRADI_1g03470v3
33	BRADI_1g03510v3
34	BRADI_1g03580v3
35	BRADI_1g04130v3
36	BRADI_1g04300v3
37	BRADI_1g04337v3
38	BRADI_1g04730v3
39	BRADI_1g04907v3
40	BRADI_1g05240v3
41	BRADI_1g05346v3
42	BRADI_1g05420v3
43	BRADI_1g05500v3
44	BRADI_1g05630v3
45	BRADI_1g05788v3
46	BRADI_1g05804v3
47	BRADI_1g05880v3
48	BRADI_1g06080v3
49	BRADI_1g06750v3
50	BRADI_1g06772v3
51	BRADI_1g06904v3
52	BRADI_1g06917v3
53	BRADI_1g07070v3
54	BRADI_1g07170v3
55	BRADI_1g07370v3
56	BRADI_1g07450v3
57	BRADI_1g07550v3
58	BRADI_1g07630v3
59	BRADI_1g07635v3
60	BRADI_1g07640v3
61	BRADI_1g07700v3
62	BRADI_1g07980v3
63	BRADI_1g08157v3
64	BRADI_1g08301v3
65	BRADI_1g08440v3
66	BRADI_1g08620v3
67	BRADI_1g08680v3
68	BRADI_1g08718v3
69	BRADI_1g09450v3
70	BRADI_1g09487v3
71	BRADI_1g09507v3
72	BRADI_1g09537v3
73	BRADI_1g09600v3
74	BRADI_1g09910v3
75	BRADI_1g09940v3
76	BRADI_1g10058v3
77	BRADI_1g10140v3
78	BRADI_1g10290v3
79	BRADI_1g10580v3
80	BRADI_1g10810v3
81	BRADI_1g11510v3
82	BRADI_1g11710v3
83	BRADI_1g11720v3
84	BRADI_1g11725v3
85	BRADI_1g12080v3
86	BRADI_1g12250v3
87	BRADI_1g12260v3
88	BRADI_1g12673v3
89	BRADI_1g12705v3
90	BRADI_1g13190v3
91	BRADI_1g13200v3
92	BRADI_1g13330v3
93	BRADI_1g13490v3
94	BRADI_1g13590v3
95	BRADI_1g13600v3
96	BRADI_1g13930v3
97	BRADI_1g14140v3
98	BRADI_1g14210v3
99	BRADI_1g14425v3
100	BRADI_1g14745v3
101	BRADI_1g14910v3
102	BRADI_1g15070v3
103	BRADI_1g15270v3
104	BRADI_1g15711v3
105	BRADI_1g15850v3
106	BRADI_1g16151v3
107	BRADI_1g16190v3
108	BRADI_1g16770v3
109	BRADI_1g17220v3
110	BRADI_1g17430v3
111	BRADI_1g17440v3
112	BRADI_1g17730v3
113	BRADI_1g17762v3
114	BRADI_1g17764v3
115	BRADI_1g17950v3
116	BRADI_1g18070v3
117	BRADI_1g18320v3
118	BRADI_1g18570v3
119	BRADI_1g18700v3
120	BRADI_1g18720v3
121	BRADI_1g19240v3
122	BRADI_1g19265v3
123	BRADI_1g19730v3
124	BRADI_1g19740v3
125	BRADI_1g19910v3
126	BRADI_1g20050v3
127	BRADI_1g20150v3
128	BRADI_1g20440v3
129	BRADI_1g20560v3
130	BRADI_1g20870v3
131	BRADI_1g20930v3
132	BRADI_1g21170v3
133	BRADI_1g21230v3
134	BRADI_1g21380v3
135	BRADI_1g21770v3
136	BRADI_1g22050v3
137	BRADI_1g22520v3
138	BRADI_1g22572v3
139	BRADI_1g22710v3
140	BRADI_1g22850v3
141	BRADI_1g22920v3
142	BRADI_1g23257v3
143	BRADI_1g23400v3
144	BRADI_1g23510v3
145	BRADI_1g23716v3
146	BRADI_1g23880v3
147	BRADI_1g24030v3
148	BRADI_1g24070v3
149	BRADI_1g24110v3
150	BRADI_1g24195v3
151	BRADI_1g24220v3
152	BRADI_1g24500v3
153	BRADI_1g24775v3
154	BRADI_1g24793v3
155	BRADI_1g24845v3
156	BRADI_1g25215v3
157	BRADI_1g25293v3
158	BRADI_1g25310v3
159	BRADI_1g25360v3
160	BRADI_1g25470v3
161	BRADI_1g25697v3
162	BRADI_1g25712v3
163	BRADI_1g25727v3
164	BRADI_1g26070v3
165	BRADI_1g26166v3
166	BRADI_1g26310v3
167	BRADI_1g27050v3
168	BRADI_1g27191v3
169	BRADI_1g27280v3
170	BRADI_1g27450v3
171	BRADI_1g28000v3
172	BRADI_1g28090v3
173	BRADI_1g28110v3
174	BRADI_1g28245v3
175	BRADI_1g28437v3
176	BRADI_1g28600v3
177	BRADI_1g29220v3
178	BRADI_1g29287v3
179	BRADI_1g29500v3
180	BRADI_1g29577v3
181	BRADI_1g29723v3
182	BRADI_1g29750v3
183	BRADI_1g29910v3
184	BRADI_1g30170v3
185	BRADI_1g30180v3
186	BRADI_1g30270v3
187	BRADI_1g30290v3
188	BRADI_1g30350v3
189	BRADI_1g30410v3
190	BRADI_1g30640v3
191	BRADI_1g30811v3
192	BRADI_1g30930v3
193	BRADI_1g31020v3
194	BRADI_1g31280v3
195	BRADI_1g31350v3
196	BRADI_1g31660v3
197	BRADI_1g31700v3
198	BRADI_1g31810v3
199	BRADI_1g31910v3
200	BRADI_1g32590v3
201	BRADI_1g33001v3
202	BRADI_1g33030v3
203	BRADI_1g33140v3
204	BRADI_1g33280v3
205	BRADI_1g33310v3
206	BRADI_1g33530v3
207	BRADI_1g33657v3
208	BRADI_1g33700v3
209	BRADI_1g33720v3
210	BRADI_1g33950v3
211	BRADI_1g33960v3
212	BRADI_1g34230v3
213	BRADI_1g34509v3
214	BRADI_1g34513v3
215	BRADI_1g34591v3
216	BRADI_1g34690v3
217	BRADI_1g34695v3
218	BRADI_1g35060v3
219	BRADI_1g35130v3
220	BRADI_1g35210v3
221	BRADI_1g35490v3
222	BRADI_1g35600v3
223	BRADI_1g35690v3
224	BRADI_1g35990v3
225	BRADI_1g36010v3
226	BRADI_1g36017v3
227	BRADI_1g36770v3
228	BRADI_1g37020v3
229	BRADI_1g37370v3
230	BRADI_1g37930v3
231	BRADI_1g38630v3
232	BRADI_1g39105v3
233	BRADI_1g39305v3
234	BRADI_1g39363v3
235	BRADI_1g39510v3
236	BRADI_1g39520v3
237	BRADI_1g41775v3
238	BRADI_1g41797v3
239	BRADI_1g41860v3
240	BRADI_1g41970v3
241	BRADI_1g42390v3
242	BRADI_1g42530v3
243	BRADI_1g42645v3
244	BRADI_1g42750v3
245	BRADI_1g42820v3
246	BRADI_1g43085v3
247	BRADI_1g43620v3
248	BRADI_1g43905v3
249	BRADI_1g44005v3
250	BRADI_1g44700v3
251	BRADI_1g44767v3
252	BRADI_1g44850v3
253	BRADI_1g45030v3
254	BRADI_1g45070v3
255	BRADI_1g45165v3
256	BRADI_1g45304v3
257	BRADI_1g45311v3
258	BRADI_1g45320v3
259	BRADI_1g45996v3
260	BRADI_1g46220v3
261	BRADI_1g46460v3
262	BRADI_1g46560v3
263	BRADI_1g46622v3
264	BRADI_1g46710v3
265	BRADI_1g46850v3
266	BRADI_1g46870v3
267	BRADI_1g47000v3
268	BRADI_1g47427v3
269	BRADI_1g47510v3
270	BRADI_1g47910v3
271	BRADI_1g48080v3
272	BRADI_1g48800v3
273	BRADI_1g48850v3
274	BRADI_1g49107v3
275	BRADI_1g49120v3
276	BRADI_1g49130v3
277	BRADI_1g49145v3
278	BRADI_1g49460v3
279	BRADI_1g49770v3
280	BRADI_1g50040v3
281	BRADI_1g50260v3
282	BRADI_1g50270v3
283	BRADI_1g50432v3
284	BRADI_1g50550v3
285	BRADI_1g50840v3
286	BRADI_1g50990v3
287	BRADI_1g51000v3
288	BRADI_1g51030v3
289	BRADI_1g51040v3
290	BRADI_1g51470v3
291	BRADI_1g51530v3
292	BRADI_1g51570v3
293	BRADI_1g51670v3
294	BRADI_1g51700v3
295	BRADI_1g51970v3
296	BRADI_1g52050v3
297	BRADI_1g52080v3
298	BRADI_1g52120v3
299	BRADI_1g52150v3
300	BRADI_1g52310v3
301	BRADI_1g52707v3
302	BRADI_1g52730v3
303	BRADI_1g53027v3
304	BRADI_1g53100v3
305	BRADI_1g53370v3
306	BRADI_1g53482v3
307	BRADI_1g53600v3
308	BRADI_1g53800v3
309	BRADI_1g53823v3
310	BRADI_1g53830v3
311	BRADI_1g53890v3
312	BRADI_1g54970v3
313	BRADI_1g55030v3
314	BRADI_1g55230v3
315	BRADI_1g55300v3
316	BRADI_1g55415v3
317	BRADI_1g55440v3
318	BRADI_1g55740v3
319	BRADI_1g56010v3
320	BRADI_1g56063v3
321	BRADI_1g56160v3
322	BRADI_1g56260v3
323	BRADI_1g56280v3
324	BRADI_1g56640v3
325	BRADI_1g56660v3
326	BRADI_1g56800v3
327	BRADI_1g56817v3
328	BRADI_1g56885v3
329	BRADI_1g56890v3
330	BRADI_1g56955v3
331	BRADI_1g56960v3
332	BRADI_1g57030v3
333	BRADI_1g57050v3
334	BRADI_1g57190v3
335	BRADI_1g57360v3
336	BRADI_1g57520v3
337	BRADI_1g57920v3
338	BRADI_1g58020v3
339	BRADI_1g58050v3
340	BRADI_1g58057v3
341	BRADI_1g58240v3
342	BRADI_1g58335v3
343	BRADI_1g58600v3
344	BRADI_1g58720v3
345	BRADI_1g58830v3
346	BRADI_1g59010v3
347	BRADI_1g59350v3
348	BRADI_1g59700v3
349	BRADI_1g59781v3
350	BRADI_1g59990v3
351	BRADI_1g60050v3
352	BRADI_1g60070v3
353	BRADI_1g60270v3
354	BRADI_1g60540v3
355	BRADI_1g60662v3
356	BRADI_1g60840v3
357	BRADI_1g60902v3
358	BRADI_1g60921v3
359	BRADI_1g61245v3
360	BRADI_1g61250v3
361	BRADI_1g61450v3
362	BRADI_1g61757v3
363	BRADI_1g61764v3
364	BRADI_1g61800v3
365	BRADI_1g62170v3
366	BRADI_1g62240v3
367	BRADI_1g62410v3
368	BRADI_1g62520v3
369	BRADI_1g62630v3
370	BRADI_1g62720v3
371	BRADI_1g62770v3
372	BRADI_1g62840v3
373	BRADI_1g62950v3
374	BRADI_1g62990v3
375	BRADI_1g63050v3
376	BRADI_1g63087v3
377	BRADI_1g63220v3
378	BRADI_1g63277v3
379	BRADI_1g63380v3
380	BRADI_1g63490v3
381	BRADI_1g63860v3
382	BRADI_1g64130v3
383	BRADI_1g64160v3
384	BRADI_1g64370v3
385	BRADI_1g64430v3
386	BRADI_1g64540v3
387	BRADI_1g65020v3
388	BRADI_1g65360v3
389	BRADI_1g65467v3
390	BRADI_1g65540v3
391	BRADI_1g65600v3
392	BRADI_1g65670v3
393	BRADI_1g65740v3
394	BRADI_1g65860v3
395	BRADI_1g65900v3
396	BRADI_1g66090v3
397	BRADI_1g66296v3
398	BRADI_1g66490v3
399	BRADI_1g66497v3
400	BRADI_1g66533v3
401	BRADI_1g66580v3
402	BRADI_1g66610v3
403	BRADI_1g66790v3
404	BRADI_1g66800v3
405	BRADI_1g66830v3
406	BRADI_1g67110v3
407	BRADI_1g67170v3
408	BRADI_1g67240v3
409	BRADI_1g67750v3
410	BRADI_1g68160v3
411	BRADI_1g68280v3
412	BRADI_1g68286v3
413	BRADI_1g68540v3
414	BRADI_1g68660v3
415	BRADI_1g68697v3
416	BRADI_1g68880v3
417	BRADI_1g68910v3
418	BRADI_1g68970v3
419	BRADI_1g69230v3
420	BRADI_1g69393v3
421	BRADI_1g69530v3
422	BRADI_1g69557v3
423	BRADI_1g69650v3
424	BRADI_1g69660v3
425	BRADI_1g69680v3
426	BRADI_1g69710v3
427	BRADI_1g69740v3
428	BRADI_1g69800v3
429	BRADI_1g69827v3
430	BRADI_1g71000v3
431	BRADI_1g71425v3
432	BRADI_1g71570v3
433	BRADI_1g71781v3
434	BRADI_1g72080v3
435	BRADI_1g72250v3
436	BRADI_1g72400v3
437	BRADI_1g72780v3
438	BRADI_1g73100v3
439	BRADI_1g73230v3
440	BRADI_1g73720v3
441	BRADI_1g73770v3
442	BRADI_1g74030v3
443	BRADI_1g74180v3
444	BRADI_1g74360v3
445	BRADI_1g74820v3
446	BRADI_1g74850v3
447	BRADI_1g75231v3
448	BRADI_1g75980v3
449	BRADI_1g76040v3
450	BRADI_1g76177v3
451	BRADI_1g76290v3
452	BRADI_1g76430v3
453	BRADI_1g76465v3
454	BRADI_1g76600v3
455	BRADI_1g76787v3
456	BRADI_1g76800v3
457	BRADI_1g76850v3
458	BRADI_1g76880v3
459	BRADI_1g77040v3
460	BRADI_1g77047v3
461	BRADI_1g77060v3
462	BRADI_1g77100v3
463	BRADI_1g77370v3
464	BRADI_1g77505v3
465	BRADI_1g77520v3
466	BRADI_1g78020v3
467	BRADI_1g78040v3
468	BRADI_1g78246v3
469	BRADI_1g78250v3
470	BRADI_1g78430v3
471	BRADI_2g00650v3
472	BRADI_2g00677v3
473	BRADI_2g00697v3
474	BRADI_2g00960v3
475	BRADI_2g01450v3
476	BRADI_2g01511v3
477	BRADI_2g01610v3
478	BRADI_2g02120v3
479	BRADI_2g02200v3
480	BRADI_2g02230v3
481	BRADI_2g02310v3
482	BRADI_2g02470v3
483	BRADI_2g02740v3
484	BRADI_2g02780v3
485	BRADI_2g02810v3
486	BRADI_2g02880v3
487	BRADI_2g02890v3
488	BRADI_2g02930v3
489	BRADI_2g02963v3
490	BRADI_2g03170v3
491	BRADI_2g03350v3
492	BRADI_2g03400v3
493	BRADI_2g03680v3
494	BRADI_2g03690v3
495	BRADI_2g03750v3
496	BRADI_2g03770v3
497	BRADI_2g03800v3
498	BRADI_2g03830v3
499	BRADI_2g03970v3
500	BRADI_2g04020v3
501	BRADI_2g04397v3
502	BRADI_2g04471v3
503	BRADI_2g04820v3
504	BRADI_2g05010v3
505	BRADI_2g05090v3
506	BRADI_2g05130v3
507	BRADI_2g05270v3
508	BRADI_2g05390v3
509	BRADI_2g05650v3
510	BRADI_2g05816v3
511	BRADI_2g06000v3
512	BRADI_2g06080v3
513	BRADI_2g06240v3
514	BRADI_2g06410v3
515	BRADI_2g06520v3
516	BRADI_2g06530v3
517	BRADI_2g07021v3
518	BRADI_2g07093v3
519	BRADI_2g07227v3
520	BRADI_2g07260v3
521	BRADI_2g07337v3
522	BRADI_2g07470v3
523	BRADI_2g07530v3
524	BRADI_2g07577v3
525	BRADI_2g07760v3
526	BRADI_2g07801v3
527	BRADI_2g07852v3
528	BRADI_2g07986v3
529	BRADI_2g08415v3
530	BRADI_2g08420v3
531	BRADI_2g08490v3
532	BRADI_2g08510v3
533	BRADI_2g09130v3
534	BRADI_2g09790v3
535	BRADI_2g09840v3
536	BRADI_2g09880v3
537	BRADI_2g09915v3
538	BRADI_2g10146v3
539	BRADI_2g10278v3
540	BRADI_2g10490v3
541	BRADI_2g10630v3
542	BRADI_2g10740v3
543	BRADI_2g10780v3
544	BRADI_2g10840v3
545	BRADI_2g10865v3
546	BRADI_2g11031v3
547	BRADI_2g11060v3
548	BRADI_2g11270v3
549	BRADI_2g11360v3
550	BRADI_2g11550v3
551	BRADI_2g11850v3
552	BRADI_2g11855v3
553	BRADI_2g12105v3
554	BRADI_2g12580v3
555	BRADI_2g12780v3
556	BRADI_2g12830v3
557	BRADI_2g12870v3
558	BRADI_2g12880v3
559	BRADI_2g12920v3
560	BRADI_2g13210v3
561	BRADI_2g13297v3
562	BRADI_2g13450v3
563	BRADI_2g13520v3
564	BRADI_2g13523v3
565	BRADI_2g13680v3
566	BRADI_2g13780v3
567	BRADI_2g13860v3
568	BRADI_2g13870v3
569	BRADI_2g14170v3
570	BRADI_2g14220v3
571	BRADI_2g14460v3
572	BRADI_2g14480v3
573	BRADI_2g14520v3
574	BRADI_2g14567v3
575	BRADI_2g14720v3
576	BRADI_2g14900v3
577	BRADI_2g14990v3
578	BRADI_2g15127v3
579	BRADI_2g15157v3
580	BRADI_2g15390v3
581	BRADI_2g15700v3
582	BRADI_2g15780v3
583	BRADI_2g15790v3
584	BRADI_2g15890v3
585	BRADI_2g15950v3
586	BRADI_2g16140v3
587	BRADI_2g16300v3
588	BRADI_2g16350v3
589	BRADI_2g16402v3
590	BRADI_2g16511v3
591	BRADI_2g16550v3
592	BRADI_2g16873v3
593	BRADI_2g16875v3
594	BRADI_2g16910v3
595	BRADI_2g17540v3
596	BRADI_2g17610v3
597	BRADI_2g17872v3
598	BRADI_2g17960v3
599	BRADI_2g18030v3
600	BRADI_2g18210v3
601	BRADI_2g18750v3
602	BRADI_2g18810v3
603	BRADI_2g18820v3
604	BRADI_2g19240v3
605	BRADI_2g19320v3
606	BRADI_2g20120v3
607	BRADI_2g20280v3
608	BRADI_2g20600v3
609	BRADI_2g20790v3
610	BRADI_2g20910v3
611	BRADI_2g21120v3
612	BRADI_2g21420v3
613	BRADI_2g21500v3
614	BRADI_2g21720v3
615	BRADI_2g21800v3
616	BRADI_2g21860v3
617	BRADI_2g22241v3
618	BRADI_2g22530v3
619	BRADI_2g22585v3
620	BRADI_2g22670v3
621	BRADI_2g23138v3
622	BRADI_2g23440v3
623	BRADI_2g23490v3
624	BRADI_2g23507v3
625	BRADI_2g23680v3
626	BRADI_2g23890v3
627	BRADI_2g23940v3
628	BRADI_2g24186v3
629	BRADI_2g24210v3
630	BRADI_2g24370v3
631	BRADI_2g24810v3
632	BRADI_2g25130v3
633	BRADI_2g25240v3
634	BRADI_2g25255v3
635	BRADI_2g25410v3
636	BRADI_2g25520v3
637	BRADI_2g25685v3
638	BRADI_2g25800v3
639	BRADI_2g25820v3
640	BRADI_2g25887v3
641	BRADI_2g26040v3
642	BRADI_2g26216v3
643	BRADI_2g26220v3
644	BRADI_2g26230v3
645	BRADI_2g26240v3
646	BRADI_2g26362v3
647	BRADI_2g26367v3
648	BRADI_2g26386v3
649	BRADI_2g26440v3
650	BRADI_2g26928v3
651	BRADI_2g26940v3
652	BRADI_2g27310v3
653	BRADI_2g27390v3
654	BRADI_2g27914v3
655	BRADI_2g27950v3
656	BRADI_2g28091v3
657	BRADI_2g28120v3
658	BRADI_2g28460v3
659	BRADI_2g30370v3
660	BRADI_2g30480v3
661	BRADI_2g30490v3
662	BRADI_2g30560v3
663	BRADI_2g30590v3
664	BRADI_2g30824v3
665	BRADI_2g31160v3
666	BRADI_2g31380v3
667	BRADI_2g31480v3
668	BRADI_2g31520v3
669	BRADI_2g31576v3
670	BRADI_2g31733v3
671	BRADI_2g31810v3
672	BRADI_2g31973v3
673	BRADI_2g32290v3
674	BRADI_2g33123v3
675	BRADI_2g33340v3
676	BRADI_2g33350v3
677	BRADI_2g33380v3
678	BRADI_2g33517v3
679	BRADI_2g33540v3
680	BRADI_2g33620v3
681	BRADI_2g34310v3
682	BRADI_2g34490v3
683	BRADI_2g34717v3
684	BRADI_2g34770v3
685	BRADI_2g35070v3
686	BRADI_2g35510v3
687	BRADI_2g35578v3
688	BRADI_2g35625v3
689	BRADI_2g35930v3
690	BRADI_2g35950v3
691	BRADI_2g36130v3
692	BRADI_2g36200v3
693	BRADI_2g36490v3
694	BRADI_2g36660v3
695	BRADI_2g36760v3
696	BRADI_2g36801v3
697	BRADI_2g36937v3
698	BRADI_2g37430v3
699	BRADI_2g37435v3
700	BRADI_2g37525v3
701	BRADI_2g37730v3
702	BRADI_2g37780v3
703	BRADI_2g38210v3
704	BRADI_2g38380v3
705	BRADI_2g38530v3
706	BRADI_2g38974v3
707	BRADI_2g39190v3
708	BRADI_2g39200v3
709	BRADI_2g39285v3
710	BRADI_2g39361v3
711	BRADI_2g39610v3
712	BRADI_2g39690v3
713	BRADI_2g39880v3
714	BRADI_2g39921v3
715	BRADI_2g39930v3
716	BRADI_2g39950v3
717	BRADI_2g39990v3
718	BRADI_2g40040v3
719	BRADI_2g40070v3
720	BRADI_2g40507v3
721	BRADI_2g40533v3
722	BRADI_2g40660v3
723	BRADI_2g40677v3
724	BRADI_2g40720v3
725	BRADI_2g40807v3
726	BRADI_2g40950v3
727	BRADI_2g41027v3
728	BRADI_2g41130v3
729	BRADI_2g41210v3
730	BRADI_2g41240v3
731	BRADI_2g41260v3
732	BRADI_2g41490v3
733	BRADI_2g41560v3
734	BRADI_2g41630v3
735	BRADI_2g42100v3
736	BRADI_2g42500v3
737	BRADI_2g43082v3
738	BRADI_2g43367v3
739	BRADI_2g43380v3
740	BRADI_2g43600v3
741	BRADI_2g43680v3
742	BRADI_2g43900v3
743	BRADI_2g44165v3
744	BRADI_2g44170v3
745	BRADI_2g44180v3
746	BRADI_2g44190v3
747	BRADI_2g44440v3
748	BRADI_2g44800v3
749	BRADI_2g44856v3
750	BRADI_2g44900v3
751	BRADI_2g45086v3
752	BRADI_2g45147v3
753	BRADI_2g45352v3
754	BRADI_2g45580v3
755	BRADI_2g45670v3
756	BRADI_2g45730v3
757	BRADI_2g45757v3
758	BRADI_2g45880v3
759	BRADI_2g46040v3
760	BRADI_2g46312v3
761	BRADI_2g46450v3
762	BRADI_2g46520v3
763	BRADI_2g46670v3
764	BRADI_2g46690v3
765	BRADI_2g46860v3
766	BRADI_2g47220v3
767	BRADI_2g47320v3
768	BRADI_2g47406v3
769	BRADI_2g47675v3
770	BRADI_2g47720v3
771	BRADI_2g47820v3
772	BRADI_2g48220v3
773	BRADI_2g48735v3
774	BRADI_2g48960v3
775	BRADI_2g49440v3
776	BRADI_2g49690v3
777	BRADI_2g49727v3
778	BRADI_2g49850v3
779	BRADI_2g50100v3
780	BRADI_2g50125v3
781	BRADI_2g50350v3
782	BRADI_2g50830v3
783	BRADI_2g50900v3
784	BRADI_2g51140v3
785	BRADI_2g51200v3
786	BRADI_2g51247v3
787	BRADI_2g51331v3
788	BRADI_2g51400v3
789	BRADI_2g51610v3
790	BRADI_2g51705v3
791	BRADI_2g51917v3
792	BRADI_2g52356v3
793	BRADI_2g52400v3
794	BRADI_2g52470v3
795	BRADI_2g52610v3
796	BRADI_2g52710v3
797	BRADI_2g52730v3
798	BRADI_2g52865v3
799	BRADI_2g52920v3
800	BRADI_2g52977v3
801	BRADI_2g53107v3
802	BRADI_2g53170v3
803	BRADI_2g53277v3
804	BRADI_2g53542v3
805	BRADI_2g53890v3
806	BRADI_2g54047v3
807	BRADI_2g54127v3
808	BRADI_2g55077v3
809	BRADI_2g55407v3
810	BRADI_2g55417v3
811	BRADI_2g55567v3
812	BRADI_2g55770v3
813	BRADI_2g55940v3
814	BRADI_2g56037v3
815	BRADI_2g56537v3
816	BRADI_2g56880v3
817	BRADI_2g56920v3
818	BRADI_2g57107v3
819	BRADI_2g57260v3
820	BRADI_2g57386v3
821	BRADI_2g57530v3
822	BRADI_2g57537v3
823	BRADI_2g57887v3
824	BRADI_2g57944v3
825	BRADI_2g58050v3
826	BRADI_2g58146v3
827	BRADI_2g58460v3
828	BRADI_2g58693v3
829	BRADI_2g59180v3
830	BRADI_2g59210v3
831	BRADI_2g59490v3
832	BRADI_2g59520v3
833	BRADI_2g59550v3
834	BRADI_2g59660v3
835	BRADI_2g60161v3
836	BRADI_2g60180v3
837	BRADI_2g60317v3
838	BRADI_2g60480v3
839	BRADI_2g60554v3
840	BRADI_2g60670v3
841	BRADI_2g60755v3
842	BRADI_2g61010v3
843	BRADI_2g61017v3
844	BRADI_2g61320v3
845	BRADI_2g61370v3
846	BRADI_2g61410v3
847	BRADI_2g61458v3
848	BRADI_2g61480v3
849	BRADI_2g61490v3
850	BRADI_2g61580v3
851	BRADI_2g61649v3
852	BRADI_2g61677v3
853	BRADI_2g61860v3
854	BRADI_2g61930v3
855	BRADI_2g62090v3
856	BRADI_2g62280v3
857	BRADI_2g62341v3
858	BRADI_2g62350v3
859	BRADI_2g62580v3
860	BRADI_3g00282v3
861	BRADI_3g00377v3
862	BRADI_3g00480v3
863	BRADI_3g00690v3
864	BRADI_3g01110v3
865	BRADI_3g01450v3
866	BRADI_3g01550v3
867	BRADI_3g01630v3
868	BRADI_3g01850v3
869	BRADI_3g01950v3
870	BRADI_3g02060v3
871	BRADI_3g02340v3
872	BRADI_3g02570v3
873	BRADI_3g02606v3
874	BRADI_3g02730v3
875	BRADI_3g02786v3
876	BRADI_3g02790v3
877	BRADI_3g02840v3
878	BRADI_3g02900v3
879	BRADI_3g03210v3
880	BRADI_3g03270v3
881	BRADI_3g03400v3
882	BRADI_3g03607v3
883	BRADI_3g03953v3
884	BRADI_3g04227v3
885	BRADI_3g04681v3
886	BRADI_3g04981v3
887	BRADI_3g05060v3
888	BRADI_3g05160v3
889	BRADI_3g05226v3
890	BRADI_3g05247v3
891	BRADI_3g05296v3
892	BRADI_3g05950v3
893	BRADI_3g06010v3
894	BRADI_3g06050v3
895	BRADI_3g06530v3
896	BRADI_3g06680v3
897	BRADI_3g06870v3
898	BRADI_3g06916v3
899	BRADI_3g07010v3
900	BRADI_3g07085v3
901	BRADI_3g07320v3
902	BRADI_3g07563v3
903	BRADI_3g07666v3
904	BRADI_3g07980v3
905	BRADI_3g08500v3
906	BRADI_3g08647v3
907	BRADI_3g08880v3
908	BRADI_3g08883v3
909	BRADI_3g09250v3
910	BRADI_3g09398v3
911	BRADI_3g09416v3
912	BRADI_3g09730v3
913	BRADI_3g10037v3
914	BRADI_3g10058v3
915	BRADI_3g10200v3
916	BRADI_3g10230v3
917	BRADI_3g10330v3
918	BRADI_3g10787v3
919	BRADI_3g10937v3
920	BRADI_3g10950v3
921	BRADI_3g11260v3
922	BRADI_3g11270v3
923	BRADI_3g11414v3
924	BRADI_3g11421v3
925	BRADI_3g11450v3
926	BRADI_3g11507v3
927	BRADI_3g11870v3
928	BRADI_3g12240v3
929	BRADI_3g12690v3
930	BRADI_3g12870v3
931	BRADI_3g13196v3
932	BRADI_3g13360v3
933	BRADI_3g13397v3
934	BRADI_3g13790v3
935	BRADI_3g14000v3
936	BRADI_3g14120v3
937	BRADI_3g14181v3
938	BRADI_3g14590v3
939	BRADI_3g14650v3
940	BRADI_3g14722v3
941	BRADI_3g14750v3
942	BRADI_3g14760v3
943	BRADI_3g14891v3
944	BRADI_3g14950v3
945	BRADI_3g14960v3
946	BRADI_3g14990v3
947	BRADI_3g15190v3
948	BRADI_3g15304v3
949	BRADI_3g15390v3
950	BRADI_3g15405v3
951	BRADI_3g15660v3
952	BRADI_3g16060v3
953	BRADI_3g16227v3
954	BRADI_3g16500v3
955	BRADI_3g16775v3
956	BRADI_3g16783v3
957	BRADI_3g16950v3
958	BRADI_3g16990v3
959	BRADI_3g17216v3
960	BRADI_3g17450v3
961	BRADI_3g17470v3
962	BRADI_3g17515v3
963	BRADI_3g17519v3
964	BRADI_3g17630v3
965	BRADI_3g17756v3
966	BRADI_3g17780v3
967	BRADI_3g18051v3
968	BRADI_3g18061v3
969	BRADI_3g18120v3
970	BRADI_3g18135v3
971	BRADI_3g18175v3
972	BRADI_3g18200v3
973	BRADI_3g18390v3
974	BRADI_3g18517v3
975	BRADI_3g18750v3
976	BRADI_3g18820v3
977	BRADI_3g18970v3
978	BRADI_3g19120v3
979	BRADI_3g19247v3
980	BRADI_3g19310v3
981	BRADI_3g19910v3
982	BRADI_3g20150v3
983	BRADI_3g20490v3
984	BRADI_3g20650v3
985	BRADI_3g21620v3
986	BRADI_3g21670v3
987	BRADI_3g21898v3
988	BRADI_3g22043v3
989	BRADI_3g22140v3
990	BRADI_3g22330v3
991	BRADI_3g22380v3
992	BRADI_3g22430v3
993	BRADI_3g22570v3
994	BRADI_3g22694v3
995	BRADI_3g23020v3
996	BRADI_3g23060v3
997	BRADI_3g23230v3
998	BRADI_3g23251v3
999	BRADI_3g23267v3
1000	BRADI_3g23280v3
1001	BRADI_3g23340v3
1002	BRADI_3g24693v3
1003	BRADI_3g25649v3
1004	BRADI_3g26391v3
1005	BRADI_3g26690v3
1006	BRADI_3g26770v3
1007	BRADI_3g26810v3
1008	BRADI_3g26850v3
1009	BRADI_3g26980v3
1010	BRADI_3g27246v3
1011	BRADI_3g27266v3
1012	BRADI_3g27273v3
1013	BRADI_3g27307v3
1014	BRADI_3g27370v3
1015	BRADI_3g27520v3
1016	BRADI_3g27730v3
1017	BRADI_3g28050v3
1018	BRADI_3g28060v3
1019	BRADI_3g28367v3
1020	BRADI_3g28390v3
1021	BRADI_3g28690v3
1022	BRADI_3g28990v3
1023	BRADI_3g29300v3
1024	BRADI_3g29750v3
1025	BRADI_3g29900v3
1026	BRADI_3g30047v3
1027	BRADI_3g30080v3
1028	BRADI_3g30127v3
1029	BRADI_3g30150v3
1030	BRADI_3g30154v3
1031	BRADI_3g30350v3
1032	BRADI_3g30805v3
1033	BRADI_3g30847v3
1034	BRADI_3g30890v3
1035	BRADI_3g31360v3
1036	BRADI_3g31370v3
1037	BRADI_3g31390v3
1038	BRADI_3g31515v3
1039	BRADI_3g31527v3
1040	BRADI_3g31570v3
1041	BRADI_3g31712v3
1042	BRADI_3g31750v3
1043	BRADI_3g31960v3
1044	BRADI_3g32320v3
1045	BRADI_3g32560v3
1046	BRADI_3g32690v3
1047	BRADI_3g32820v3
1048	BRADI_3g33030v3
1049	BRADI_3g33040v3
1050	BRADI_3g33080v3
1051	BRADI_3g33208v3
1052	BRADI_3g33230v3
1053	BRADI_3g33530v3
1054	BRADI_3g33713v3
1055	BRADI_3g33716v3
1056	BRADI_3g33770v3
1057	BRADI_3g33910v3
1058	BRADI_3g34020v3
1059	BRADI_3g34120v3
1060	BRADI_3g34150v3
1061	BRADI_3g34245v3
1062	BRADI_3g34732v3
1063	BRADI_3g34920v3
1064	BRADI_3g35050v3
1065	BRADI_3g35510v3
1066	BRADI_3g35517v3
1067	BRADI_3g35820v3
1068	BRADI_3g35900v3
1069	BRADI_3g35940v3
1070	BRADI_3g36120v3
1071	BRADI_3g36357v3
1072	BRADI_3g36390v3
1073	BRADI_3g36487v3
1074	BRADI_3g36577v3
1075	BRADI_3g37040v3
1076	BRADI_3g37500v3
1077	BRADI_3g37770v3
1078	BRADI_3g37800v3
1079	BRADI_3g38142v3
1080	BRADI_3g38210v3
1081	BRADI_3g38325v3
1082	BRADI_3g38330v3
1083	BRADI_3g38350v3
1084	BRADI_3g38527v3
1085	BRADI_3g38790v3
1086	BRADI_3g38897v3
1087	BRADI_3g39610v3
1088	BRADI_3g39722v3
1089	BRADI_3g39830v3
1090	BRADI_3g40070v3
1091	BRADI_3g40190v3
1092	BRADI_3g40377v3
1093	BRADI_3g40400v3
1094	BRADI_3g40480v3
1095	BRADI_3g40660v3
1096	BRADI_3g41270v3
1097	BRADI_3g41480v3
1098	BRADI_3g41596v3
1099	BRADI_3g41800v3
1100	BRADI_3g41880v3
1101	BRADI_3g41900v3
1102	BRADI_3g42340v3
1103	BRADI_3g42670v3
1104	BRADI_3g42700v3
1105	BRADI_3g42820v3
1106	BRADI_3g42830v3
1107	BRADI_3g43070v3
1108	BRADI_3g43185v3
1109	BRADI_3g43300v3
1110	BRADI_3g43310v3
1111	BRADI_3g43330v3
1112	BRADI_3g43700v3
1113	BRADI_3g44010v3
1114	BRADI_3g44120v3
1115	BRADI_3g44130v3
1116	BRADI_3g44246v3
1117	BRADI_3g44335v3
1118	BRADI_3g44341v3
1119	BRADI_3g44596v3
1120	BRADI_3g44600v3
1121	BRADI_3g44733v3
1122	BRADI_3g44820v3
1123	BRADI_3g44850v3
1124	BRADI_3g44950v3
1125	BRADI_3g44960v3
1126	BRADI_3g45140v3
1127	BRADI_3g45611v3
1128	BRADI_3g45700v3
1129	BRADI_3g45710v3
1130	BRADI_3g45970v3
1131	BRADI_3g46040v3
1132	BRADI_3g46050v3
1133	BRADI_3g46126v3
1134	BRADI_3g46500v3
1135	BRADI_3g46557v3
1136	BRADI_3g46920v3
1137	BRADI_3g46940v3
1138	BRADI_3g47067v3
1139	BRADI_3g47520v3
1140	BRADI_3g47530v3
1141	BRADI_3g47784v3
1142	BRADI_3g47890v3
1143	BRADI_3g47910v3
1144	BRADI_3g47960v3
1145	BRADI_3g48000v3
1146	BRADI_3g48435v3
1147	BRADI_3g48470v3
1148	BRADI_3g48540v3
1149	BRADI_3g48690v3
1150	BRADI_3g48845v3
1151	BRADI_3g49150v3
1152	BRADI_3g49350v3
1153	BRADI_3g50260v3
1154	BRADI_3g50263v3
1155	BRADI_3g50330v3
1156	BRADI_3g50390v3
1157	BRADI_3g50520v3
1158	BRADI_3g50670v3
1159	BRADI_3g50835v3
1160	BRADI_3g51010v3
1161	BRADI_3g51245v3
1162	BRADI_3g51315v3
1163	BRADI_3g51700v3
1164	BRADI_3g51740v3
1165	BRADI_3g51866v3
1166	BRADI_3g52580v3
1167	BRADI_3g52697v3
1168	BRADI_3g53085v3
1169	BRADI_3g53130v3
1170	BRADI_3g53380v3
1171	BRADI_3g53450v3
1172	BRADI_3g53720v3
1173	BRADI_3g54350v3
1174	BRADI_3g54540v3
1175	BRADI_3g54807v3
1176	BRADI_3g55030v3
1177	BRADI_3g55110v3
1178	BRADI_3g55120v3
1179	BRADI_3g55130v3
1180	BRADI_3g55190v3
1181	BRADI_3g55210v3
1182	BRADI_3g55850v3
1183	BRADI_3g56060v3
1184	BRADI_3g56126v3
1185	BRADI_3g56190v3
1186	BRADI_3g56310v3
1187	BRADI_3g56350v3
1188	BRADI_3g56450v3
1189	BRADI_3g56990v3
1190	BRADI_3g57027v3
1191	BRADI_3g57130v3
1192	BRADI_3g57220v3
1193	BRADI_3g57480v3
1194	BRADI_3g57500v3
1195	BRADI_3g57820v3
1196	BRADI_3g57857v3
1197	BRADI_3g58120v3
1198	BRADI_3g58750v3
1199	BRADI_3g58780v3
1200	BRADI_3g59160v3
1201	BRADI_3g59400v3
1202	BRADI_3g59502v3
1203	BRADI_3g59750v3
1204	BRADI_3g60027v3
1205	BRADI_3g60160v3
1206	BRADI_3g60290v3
1207	BRADI_3g60500v3
1208	BRADI_3g60640v3
1209	BRADI_3g60658v3
1210	BRADI_3g60850v3
1211	BRADI_3g60870v3
1212	BRADI_4g00206v3
1213	BRADI_4g00335v3
1214	BRADI_4g00440v3
1215	BRADI_4g00630v3
1216	BRADI_4g00640v3
1217	BRADI_4g00670v3
1218	BRADI_4g00967v3
1219	BRADI_4g01185v3
1220	BRADI_4g01460v3
1221	BRADI_4g01490v3
1222	BRADI_4g01640v3
1223	BRADI_4g01770v3
1224	BRADI_4g02020v3
1225	BRADI_4g02060v3
1226	BRADI_4g02280v3
1227	BRADI_4g02380v3
1228	BRADI_4g02557v3
1229	BRADI_4g02640v3
1230	BRADI_4g02810v3
1231	BRADI_4g02970v3
1232	BRADI_4g03700v3
1233	BRADI_4g04246v3
1234	BRADI_4g04270v3
1235	BRADI_4g04560v3
1236	BRADI_4g04640v3
1237	BRADI_4g04645v3
1238	BRADI_4g04700v3
1239	BRADI_4g04740v3
1240	BRADI_4g04940v3
1241	BRADI_4g05010v3
1242	BRADI_4g05300v3
1243	BRADI_4g05360v3
1244	BRADI_4g05440v3
1245	BRADI_4g05560v3
1246	BRADI_4g05770v3
1247	BRADI_4g05830v3
1248	BRADI_4g05930v3
1249	BRADI_4g06130v3
1250	BRADI_4g06150v3
1251	BRADI_4g06340v3
1252	BRADI_4g06533v3
1253	BRADI_4g06536v3
1254	BRADI_4g06655v3
1255	BRADI_4g06670v3
1256	BRADI_4g06740v3
1257	BRADI_4g06757v3
1258	BRADI_4g06810v3
1259	BRADI_4g06850v3
1260	BRADI_4g06867v3
1261	BRADI_4g07140v3
1262	BRADI_4g07551v3
1263	BRADI_4g08140v3
1264	BRADI_4g08350v3
1265	BRADI_4g08824v3
1266	BRADI_4g08830v3
1267	BRADI_4g08970v3
1268	BRADI_4g09013v3
1269	BRADI_4g09031v3
1270	BRADI_4g09417v3
1271	BRADI_4g09430v3
1272	BRADI_4g10367v3
1273	BRADI_4g10380v3
1274	BRADI_4g11517v3
1275	BRADI_4g11550v3
1276	BRADI_4g11780v3
1277	BRADI_4g11920v3
1278	BRADI_4g12169v3
1279	BRADI_4g12180v3
1280	BRADI_4g12639v3
1281	BRADI_4g12967v3
1282	BRADI_4g13280v3
1283	BRADI_4g13690v3
1284	BRADI_4g13770v3
1285	BRADI_4g13940v3
1286	BRADI_4g14718v3
1287	BRADI_4g14840v3
1288	BRADI_4g14900v3
1289	BRADI_4g15047v3
1290	BRADI_4g15781v3
1291	BRADI_4g16010v3
1292	BRADI_4g16065v3
1293	BRADI_4g16230v3
1294	BRADI_4g16480v3
1295	BRADI_4g16810v3
1296	BRADI_4g16830v3
1297	BRADI_4g16847v3
1298	BRADI_4g16885v3
1299	BRADI_4g17160v3
1300	BRADI_4g17280v3
1301	BRADI_4g17365v3
1302	BRADI_4g17370v3
1303	BRADI_4g17498v3
1304	BRADI_4g17917v3
1305	BRADI_4g17955v3
1306	BRADI_4g18325v3
1307	BRADI_4g19156v3
1308	BRADI_4g19540v3
1309	BRADI_4g19560v3
1310	BRADI_4g19628v3
1311	BRADI_4g19634v3
1312	BRADI_4g20404v3
1313	BRADI_4g20690v3
1314	BRADI_4g20731v3
1315	BRADI_4g20840v3
1316	BRADI_4g20868v3
1317	BRADI_4g20930v3
1318	BRADI_4g21200v3
1319	BRADI_4g22090v3
1320	BRADI_4g22110v3
1321	BRADI_4g22172v3
1322	BRADI_4g22610v3
1323	BRADI_4g23356v3
1324	BRADI_4g23475v3
1325	BRADI_4g23511v3
1326	BRADI_4g23700v3
1327	BRADI_4g23850v3
1328	BRADI_4g24006v3
1329	BRADI_4g24302v3
1330	BRADI_4g24480v3
1331	BRADI_4g24529v3
1332	BRADI_4g24600v3
1333	BRADI_4g24910v3
1334	BRADI_4g24920v3
1335	BRADI_4g25490v3
1336	BRADI_4g25510v3
1337	BRADI_4g25680v3
1338	BRADI_4g25730v3
1339	BRADI_4g25740v3
1340	BRADI_4g25745v3
1341	BRADI_4g25880v3
1342	BRADI_4g25933v3
1343	BRADI_4g26130v3
1344	BRADI_4g26150v3
1345	BRADI_4g26690v3
1346	BRADI_4g26770v3
1347	BRADI_4g26900v3
1348	BRADI_4g27008v3
1349	BRADI_4g27050v3
1350	BRADI_4g27210v3
1351	BRADI_4g27230v3
1352	BRADI_4g27460v3
1353	BRADI_4g27621v3
1354	BRADI_4g28711v3
1355	BRADI_4g28800v3
1356	BRADI_4g28980v3
1357	BRADI_4g29520v3
1358	BRADI_4g29530v3
1359	BRADI_4g29650v3
1360	BRADI_4g29720v3
1361	BRADI_4g29730v3
1362	BRADI_4g29820v3
1363	BRADI_4g30040v3
1364	BRADI_4g30120v3
1365	BRADI_4g30260v3
1366	BRADI_4g30410v3
1367	BRADI_4g30820v3
1368	BRADI_4g31310v3
1369	BRADI_4g31330v3
1370	BRADI_4g31560v3
1371	BRADI_4g31680v3
1372	BRADI_4g31727v3
1373	BRADI_4g31790v3
1374	BRADI_4g31860v3
1375	BRADI_4g31990v3
1376	BRADI_4g32210v3
1377	BRADI_4g32267v3
1378	BRADI_4g32660v3
1379	BRADI_4g32759v3
1380	BRADI_4g33067v3
1381	BRADI_4g33340v3
1382	BRADI_4g33360v3
1383	BRADI_4g33440v3
1384	BRADI_4g33570v3
1385	BRADI_4g33878v3
1386	BRADI_4g34022v3
1387	BRADI_4g34060v3
1388	BRADI_4g34070v3
1389	BRADI_4g34163v3
1390	BRADI_4g34190v3
1391	BRADI_4g34207v3
1392	BRADI_4g34430v3
1393	BRADI_4g34460v3
1394	BRADI_4g34970v3
1395	BRADI_4g35020v3
1396	BRADI_4g35100v3
1397	BRADI_4g35162v3
1398	BRADI_4g35200v3
1399	BRADI_4g35253v3
1400	BRADI_4g35291v3
1401	BRADI_4g35296v3
1402	BRADI_4g35810v3
1403	BRADI_4g35850v3
1404	BRADI_4g35867v3
1405	BRADI_4g36310v3
1406	BRADI_4g36330v3
1407	BRADI_4g36507v3
1408	BRADI_4g36660v3
1409	BRADI_4g36690v3
1410	BRADI_4g36880v3
1411	BRADI_4g36928v3
1412	BRADI_4g37110v3
1413	BRADI_4g37170v3
1414	BRADI_4g37188v3
1415	BRADI_4g37400v3
1416	BRADI_4g37500v3
1417	BRADI_4g37620v3
1418	BRADI_4g37917v3
1419	BRADI_4g37943v3
1420	BRADI_4g38090v3
1421	BRADI_4g38260v3
1422	BRADI_4g38440v3
1423	BRADI_4g38980v3
1424	BRADI_4g39110v3
1425	BRADI_4g39227v3
1426	BRADI_4g39240v3
1427	BRADI_4g39423v3
1428	BRADI_4g39470v3
1429	BRADI_4g39570v3
1430	BRADI_4g39580v3
1431	BRADI_4g39720v3
1432	BRADI_4g39880v3
1433	BRADI_4g39927v3
1434	BRADI_4g39987v3
1435	BRADI_4g40061v3
1436	BRADI_4g40110v3
1437	BRADI_4g40230v3
1438	BRADI_4g40260v3
1439	BRADI_4g40380v3
1440	BRADI_4g40430v3
1441	BRADI_4g40670v3
1442	BRADI_4g40700v3
1443	BRADI_4g40830v3
1444	BRADI_4g40860v3
1445	BRADI_4g41137v3
1446	BRADI_4g41180v3
1447	BRADI_4g41597v3
1448	BRADI_4g41610v3
1449	BRADI_4g41671v3
1450	BRADI_4g42300v3
1451	BRADI_4g42393v3
1452	BRADI_4g42828v3
1453	BRADI_4g42842v3
1454	BRADI_4g43030v3
1455	BRADI_4g43037v3
1456	BRADI_4g43050v3
1457	BRADI_4g43620v3
1458	BRADI_4g44270v3
1459	BRADI_4g44300v3
1460	BRADI_4g44496v3
1461	BRADI_4g44660v3
1462	BRADI_4g45030v3
1463	BRADI_4g45410v3
1464	BRADI_5g00600v3
1465	BRADI_5g00720v3
1466	BRADI_5g00830v3
1467	BRADI_5g01150v3
1468	BRADI_5g01160v3
1469	BRADI_5g01686v3
1470	BRADI_5g02470v3
1471	BRADI_5g02860v3
1472	BRADI_5g02890v3
1473	BRADI_5g02940v3
1474	BRADI_5g02990v3
1475	BRADI_5g03214v3
1476	BRADI_5g03400v3
1477	BRADI_5g03460v3
1478	BRADI_5g03472v3
1479	BRADI_5g03510v3
1480	BRADI_5g03590v3
1481	BRADI_5g03740v3
1482	BRADI_5g03868v3
1483	BRADI_5g03960v3
1484	BRADI_5g04590v3
1485	BRADI_5g04600v3
1486	BRADI_5g04777v3
1487	BRADI_5g05152v3
1488	BRADI_5g05430v3
1489	BRADI_5g06892v3
1490	BRADI_5g07149v3
1491	BRADI_5g07175v3
1492	BRADI_5g07720v3
1493	BRADI_5g07750v3
1494	BRADI_5g07817v3
1495	BRADI_5g07824v3
1496	BRADI_5g07880v3
1497	BRADI_5g08180v3
1498	BRADI_5g08273v3
1499	BRADI_5g08930v3
1500	BRADI_5g09290v3
1501	BRADI_5g09320v3
1502	BRADI_5g09650v3
1503	BRADI_5g09757v3
1504	BRADI_5g09910v3
1505	BRADI_5g10140v3
1506	BRADI_5g10250v3
1507	BRADI_5g10500v3
1508	BRADI_5g10690v3
1509	BRADI_5g10750v3
1510	BRADI_5g10800v3
1511	BRADI_5g10810v3
1512	BRADI_5g10970v3
1513	BRADI_5g11000v3
1514	BRADI_5g11060v3
1515	BRADI_5g11100v3
1516	BRADI_5g11251v3
1517	BRADI_5g11261v3
1518	BRADI_5g11610v3
1519	BRADI_5g11757v3
1520	BRADI_5g12100v3
1521	BRADI_5g12110v3
1522	BRADI_5g12430v3
1523	BRADI_5g12466v3
1524	BRADI_5g12580v3
1525	BRADI_5g12770v3
1526	BRADI_5g12775v3
1527	BRADI_5g12870v3
1528	BRADI_5g13570v3
1529	BRADI_5g13580v3
1530	BRADI_5g13613v3
1531	BRADI_5g13660v3
1532	BRADI_5g13790v3
1533	BRADI_5g14250v3
1534	BRADI_5g14270v3
1535	BRADI_5g14367v3
1536	BRADI_5g14610v3
1537	BRADI_5g14800v3
1538	BRADI_5g14970v3
1539	BRADI_5g15070v3
1540	BRADI_5g15167v3
1541	BRADI_5g15261v3
1542	BRADI_5g15320v3
1543	BRADI_5g15325v3
1544	BRADI_5g15360v3
1545	BRADI_5g15396v3
1546	BRADI_5g15520v3
1547	BRADI_5g15550v3
1548	BRADI_5g15612v3
1549	BRADI_5g15734v3
1550	BRADI_5g15767v3
1551	BRADI_5g15860v3
1552	BRADI_5g15942v3
1553	BRADI_5g15950v3
1554	BRADI_5g16100v3
1555	BRADI_5g16350v3
1556	BRADI_5g16380v3
1557	BRADI_5g16604v3
1558	BRADI_5g16890v3
1559	BRADI_5g17027v3
1560	BRADI_5g17360v3
1561	BRADI_5g17407v3
1562	BRADI_5g17480v3
1563	BRADI_5g17580v3
1564	BRADI_5g17830v3
1565	BRADI_5g17840v3
1566	BRADI_5g18047v3
1567	BRADI_5g18373v3
1568	BRADI_5g18670v3
1569	BRADI_5g18728v3
1570	BRADI_5g18900v3
1571	BRADI_5g19460v3
1572	BRADI_5g19760v3
1573	BRADI_5g19820v3
1574	BRADI_5g19970v3
1575	BRADI_5g20320v3
1576	BRADI_5g20530v3
1577	BRADI_5g20660v3
1578	BRADI_5g20670v3
1579	BRADI_5g20690v3
1580	BRADI_5g20770v3
1581	BRADI_5g20870v3
1582	BRADI_5g20876v3
1583	BRADI_5g21260v3
1584	BRADI_5g21520v3
1585	BRADI_5g21993v3
1586	BRADI_5g22270v3
1587	BRADI_5g23115v3
1588	BRADI_5g23190v3
1589	BRADI_5g23500v3
1590	BRADI_5g23667v3
1591	BRADI_5g23690v3
1592	BRADI_5g23877v3
1593	BRADI_5g24460v3
1594	BRADI_5g24622v3
1595	BRADI_5g24660v3
1596	BRADI_5g24810v3
1597	BRADI_5g24836v3
1598	BRADI_5g25236v3
1599	BRADI_5g25278v3
1600	BRADI_5g25350v3
1601	BRADI_5g25531v3
1602	BRADI_5g25667v3
1603	BRADI_5g25960v3
1604	BRADI_5g26230v3
1605	BRADI_5g26260v3
1606	BRADI_5g26320v3
1607	BRADI_5g26420v3
1608	BRADI_5g26460v3
1609	BRADI_5g26560v3
1610	BRADI_5g26720v3
1611	BRADI_5g26740v3
1612	BRADI_5g26782v3
1613	BRADI_5g27030v3
1614	BRADI_5g27100v3
1615	BRADI_5g27270v3
1616	BRADI_5g27480v3
1617	BRADI_5g27596v3
1618	BRADI_5g27687v3
1619	__ambiguous

## Sheet: brown
	x
1	BRADI_1g00234v3
2	BRADI_1g00450v3
3	BRADI_1g00560v3
4	BRADI_1g00620v3
5	BRADI_1g00690v3
6	BRADI_1g00720v3
7	BRADI_1g00840v3
8	BRADI_1g00880v3
9	BRADI_1g00900v3
10	BRADI_1g01210v3
11	BRADI_1g01407v3
12	BRADI_1g01630v3
13	BRADI_1g01750v3
14	BRADI_1g01780v3
15	BRADI_1g02420v3
16	BRADI_1g02540v3
17	BRADI_1g02760v3
18	BRADI_1g03207v3
19	BRADI_1g03555v3
20	BRADI_1g03590v3
21	BRADI_1g03595v3
22	BRADI_1g03780v3
23	BRADI_1g03840v3
24	BRADI_1g04080v3
25	BRADI_1g04110v3
26	BRADI_1g04180v3
27	BRADI_1g04310v3
28	BRADI_1g04440v3
29	BRADI_1g05030v3
30	BRADI_1g05260v3
31	BRADI_1g05410v3
32	BRADI_1g05430v3
33	BRADI_1g05450v3
34	BRADI_1g05460v3
35	BRADI_1g05620v3
36	BRADI_1g06036v3
37	BRADI_1g06250v3
38	BRADI_1g06290v3
39	BRADI_1g06340v3
40	BRADI_1g06470v3
41	BRADI_1g06550v3
42	BRADI_1g06560v3
43	BRADI_1g07060v3
44	BRADI_1g07190v3
45	BRADI_1g07220v3
46	BRADI_1g07237v3
47	BRADI_1g07360v3
48	BRADI_1g07577v3
49	BRADI_1g07797v3
50	BRADI_1g07810v3
51	BRADI_1g07870v3
52	BRADI_1g08217v3
53	BRADI_1g08357v3
54	BRADI_1g08380v3
55	BRADI_1g08410v3
56	BRADI_1g08430v3
57	BRADI_1g08597v3
58	BRADI_1g09150v3
59	BRADI_1g09780v3
60	BRADI_1g10347v3
61	BRADI_1g10560v3
62	BRADI_1g10970v3
63	BRADI_1g11027v3
64	BRADI_1g11050v3
65	BRADI_1g11080v3
66	BRADI_1g11090v3
67	BRADI_1g11171v3
68	BRADI_1g11220v3
69	BRADI_1g11550v3
70	BRADI_1g11800v3
71	BRADI_1g11810v3
72	BRADI_1g12021v3
73	BRADI_1g12090v3
74	BRADI_1g12150v3
75	BRADI_1g12570v3
76	BRADI_1g12620v3
77	BRADI_1g12880v3
78	BRADI_1g12960v3
79	BRADI_1g13166v3
80	BRADI_1g13180v3
81	BRADI_1g13290v3
82	BRADI_1g13845v3
83	BRADI_1g13910v3
84	BRADI_1g14110v3
85	BRADI_1g14750v3
86	BRADI_1g14960v3
87	BRADI_1g15000v3
88	BRADI_1g15060v3
89	BRADI_1g15100v3
90	BRADI_1g15120v3
91	BRADI_1g15126v3
92	BRADI_1g15297v3
93	BRADI_1g15590v3
94	BRADI_1g15610v3
95	BRADI_1g15627v3
96	BRADI_1g16480v3
97	BRADI_1g16560v3
98	BRADI_1g16590v3
99	BRADI_1g16670v3
100	BRADI_1g17050v3
101	BRADI_1g17450v3
102	BRADI_1g17810v3
103	BRADI_1g18040v3
104	BRADI_1g18170v3
105	BRADI_1g18300v3
106	BRADI_1g18360v3
107	BRADI_1g18540v3
108	BRADI_1g18705v3
109	BRADI_1g19050v3
110	BRADI_1g19130v3
111	BRADI_1g19340v3
112	BRADI_1g19540v3
113	BRADI_1g19560v3
114	BRADI_1g19607v3
115	BRADI_1g19695v3
116	BRADI_1g19880v3
117	BRADI_1g20240v3
118	BRADI_1g20250v3
119	BRADI_1g20310v3
120	BRADI_1g20313v3
121	BRADI_1g20480v3
122	BRADI_1g20690v3
123	BRADI_1g20900v3
124	BRADI_1g20950v3
125	BRADI_1g21010v3
126	BRADI_1g21300v3
127	BRADI_1g21305v3
128	BRADI_1g21308v3
129	BRADI_1g21360v3
130	BRADI_1g21372v3
131	BRADI_1g21950v3
132	BRADI_1g21968v3
133	BRADI_1g22030v3
134	BRADI_1g22077v3
135	BRADI_1g22087v3
136	BRADI_1g22126v3
137	BRADI_1g22140v3
138	BRADI_1g22180v3
139	BRADI_1g22500v3
140	BRADI_1g22650v3
141	BRADI_1g22671v3
142	BRADI_1g22980v3
143	BRADI_1g23000v3
144	BRADI_1g23080v3
145	BRADI_1g23287v3
146	BRADI_1g23330v3
147	BRADI_1g23580v3
148	BRADI_1g23590v3
149	BRADI_1g23620v3
150	BRADI_1g23660v3
151	BRADI_1g23740v3
152	BRADI_1g23746v3
153	BRADI_1g23800v3
154	BRADI_1g24010v3
155	BRADI_1g24140v3
156	BRADI_1g24410v3
157	BRADI_1g24970v3
158	BRADI_1g25030v3
159	BRADI_1g25090v3
160	BRADI_1g25117v3
161	BRADI_1g25622v3
162	BRADI_1g25790v3
163	BRADI_1g25900v3
164	BRADI_1g25937v3
165	BRADI_1g25990v3
166	BRADI_1g26020v3
167	BRADI_1g26120v3
168	BRADI_1g26132v3
169	BRADI_1g26570v3
170	BRADI_1g26710v3
171	BRADI_1g26810v3
172	BRADI_1g26920v3
173	BRADI_1g27197v3
174	BRADI_1g27394v3
175	BRADI_1g27436v3
176	BRADI_1g27710v3
177	BRADI_1g28050v3
178	BRADI_1g28060v3
179	BRADI_1g28366v3
180	BRADI_1g28430v3
181	BRADI_1g28627v3
182	BRADI_1g28800v3
183	BRADI_1g29053v3
184	BRADI_1g29457v3
185	BRADI_1g29760v3
186	BRADI_1g30150v3
187	BRADI_1g30160v3
188	BRADI_1g30317v3
189	BRADI_1g30323v3
190	BRADI_1g30330v3
191	BRADI_1g30360v3
192	BRADI_1g30850v3
193	BRADI_1g30910v3
194	BRADI_1g30920v3
195	BRADI_1g30965v3
196	BRADI_1g31210v3
197	BRADI_1g31260v3
198	BRADI_1g31320v3
199	BRADI_1g31630v3
200	BRADI_1g31650v3
201	BRADI_1g31820v3
202	BRADI_1g31890v3
203	BRADI_1g32330v3
204	BRADI_1g32370v3
205	BRADI_1g32380v3
206	BRADI_1g32390v3
207	BRADI_1g32540v3
208	BRADI_1g32640v3
209	BRADI_1g32850v3
210	BRADI_1g32920v3
211	BRADI_1g33160v3
212	BRADI_1g33230v3
213	BRADI_1g33290v3
214	BRADI_1g33300v3
215	BRADI_1g33320v3
216	BRADI_1g33505v3
217	BRADI_1g33550v3
218	BRADI_1g33651v3
219	BRADI_1g33800v3
220	BRADI_1g33827v3
221	BRADI_1g33870v3
222	BRADI_1g34060v3
223	BRADI_1g34470v3
224	BRADI_1g34550v3
225	BRADI_1g34566v3
226	BRADI_1g34610v3
227	BRADI_1g34807v3
228	BRADI_1g34850v3
229	BRADI_1g34950v3
230	BRADI_1g35230v3
231	BRADI_1g35357v3
232	BRADI_1g35460v3
233	BRADI_1g35530v3
234	BRADI_1g35540v3
235	BRADI_1g35620v3
236	BRADI_1g35742v3
237	BRADI_1g35780v3
238	BRADI_1g35970v3
239	BRADI_1g36050v3
240	BRADI_1g36055v3
241	BRADI_1g36230v3
242	BRADI_1g36325v3
243	BRADI_1g36400v3
244	BRADI_1g36410v3
245	BRADI_1g36420v3
246	BRADI_1g36450v3
247	BRADI_1g36460v3
248	BRADI_1g36497v3
249	BRADI_1g36542v3
250	BRADI_1g36800v3
251	BRADI_1g36820v3
252	BRADI_1g36930v3
253	BRADI_1g36950v3
254	BRADI_1g37100v3
255	BRADI_1g37200v3
256	BRADI_1g37210v3
257	BRADI_1g37330v3
258	BRADI_1g37337v3
259	BRADI_1g37510v3
260	BRADI_1g37576v3
261	BRADI_1g37730v3
262	BRADI_1g37770v3
263	BRADI_1g37810v3
264	BRADI_1g37990v3
265	BRADI_1g38050v3
266	BRADI_1g38180v3
267	BRADI_1g38210v3
268	BRADI_1g38280v3
269	BRADI_1g38325v3
270	BRADI_1g38837v3
271	BRADI_1g39160v3
272	BRADI_1g39282v3
273	BRADI_1g40407v3
274	BRADI_1g42562v3
275	BRADI_1g42690v3
276	BRADI_1g42707v3
277	BRADI_1g42780v3
278	BRADI_1g43160v3
279	BRADI_1g43210v3
280	BRADI_1g43637v3
281	BRADI_1g43690v3
282	BRADI_1g43710v3
283	BRADI_1g43820v3
284	BRADI_1g43915v3
285	BRADI_1g43936v3
286	BRADI_1g44200v3
287	BRADI_1g44250v3
288	BRADI_1g44256v3
289	BRADI_1g44270v3
290	BRADI_1g44430v3
291	BRADI_1g44560v3
292	BRADI_1g44630v3
293	BRADI_1g44957v3
294	BRADI_1g44990v3
295	BRADI_1g45060v3
296	BRADI_1g45150v3
297	BRADI_1g45280v3
298	BRADI_1g45380v3
299	BRADI_1g45410v3
300	BRADI_1g45530v3
301	BRADI_1g45630v3
302	BRADI_1g45670v3
303	BRADI_1g45727v3
304	BRADI_1g45790v3
305	BRADI_1g45812v3
306	BRADI_1g46170v3
307	BRADI_1g46420v3
308	BRADI_1g46440v3
309	BRADI_1g46470v3
310	BRADI_1g46510v3
311	BRADI_1g46530v3
312	BRADI_1g46690v3
313	BRADI_1g46900v3
314	BRADI_1g46960v3
315	BRADI_1g47180v3
316	BRADI_1g47226v3
317	BRADI_1g47580v3
318	BRADI_1g47930v3
319	BRADI_1g47990v3
320	BRADI_1g48271v3
321	BRADI_1g48278v3
322	BRADI_1g48360v3
323	BRADI_1g48785v3
324	BRADI_1g48790v3
325	BRADI_1g49060v3
326	BRADI_1g49070v3
327	BRADI_1g49680v3
328	BRADI_1g49720v3
329	BRADI_1g49831v3
330	BRADI_1g49940v3
331	BRADI_1g50050v3
332	BRADI_1g50057v3
333	BRADI_1g50130v3
334	BRADI_1g50560v3
335	BRADI_1g51187v3
336	BRADI_1g51290v3
337	BRADI_1g51610v3
338	BRADI_1g51633v3
339	BRADI_1g51780v3
340	BRADI_1g51961v3
341	BRADI_1g52110v3
342	BRADI_1g52390v3
343	BRADI_1g52480v3
344	BRADI_1g52520v3
345	BRADI_1g52554v3
346	BRADI_1g52621v3
347	BRADI_1g52740v3
348	BRADI_1g52760v3
349	BRADI_1g52990v3
350	BRADI_1g53170v3
351	BRADI_1g53190v3
352	BRADI_1g53200v3
353	BRADI_1g53207v3
354	BRADI_1g53391v3
355	BRADI_1g53857v3
356	BRADI_1g54160v3
357	BRADI_1g54250v3
358	BRADI_1g54280v3
359	BRADI_1g54400v3
360	BRADI_1g54420v3
361	BRADI_1g54630v3
362	BRADI_1g55370v3
363	BRADI_1g56250v3
364	BRADI_1g57040v3
365	BRADI_1g57120v3
366	BRADI_1g57657v3
367	BRADI_1g57880v3
368	BRADI_1g58190v3
369	BRADI_1g58210v3
370	BRADI_1g58230v3
371	BRADI_1g58849v3
372	BRADI_1g58930v3
373	BRADI_1g59300v3
374	BRADI_1g59440v3
375	BRADI_1g59470v3
376	BRADI_1g59600v3
377	BRADI_1g59610v3
378	BRADI_1g59680v3
379	BRADI_1g59720v3
380	BRADI_1g59830v3
381	BRADI_1g59880v3
382	BRADI_1g59920v3
383	BRADI_1g60040v3
384	BRADI_1g60135v3
385	BRADI_1g60140v3
386	BRADI_1g60276v3
387	BRADI_1g60485v3
388	BRADI_1g60670v3
389	BRADI_1g60750v3
390	BRADI_1g60762v3
391	BRADI_1g60777v3
392	BRADI_1g60787v3
393	BRADI_1g60800v3
394	BRADI_1g60810v3
395	BRADI_1g60930v3
396	BRADI_1g61330v3
397	BRADI_1g61390v3
398	BRADI_1g61470v3
399	BRADI_1g61540v3
400	BRADI_1g61637v3
401	BRADI_1g61790v3
402	BRADI_1g61890v3
403	BRADI_1g62090v3
404	BRADI_1g62120v3
405	BRADI_1g62300v3
406	BRADI_1g62350v3
407	BRADI_1g62370v3
408	BRADI_1g62600v3
409	BRADI_1g62731v3
410	BRADI_1g62740v3
411	BRADI_1g63120v3
412	BRADI_1g63270v3
413	BRADI_1g63350v3
414	BRADI_1g63397v3
415	BRADI_1g63791v3
416	BRADI_1g63823v3
417	BRADI_1g63865v3
418	BRADI_1g63950v3
419	BRADI_1g64040v3
420	BRADI_1g64520v3
421	BRADI_1g64546v3
422	BRADI_1g64710v3
423	BRADI_1g65090v3
424	BRADI_1g65130v3
425	BRADI_1g65290v3
426	BRADI_1g65430v3
427	BRADI_1g65501v3
428	BRADI_1g65590v3
429	BRADI_1g65750v3
430	BRADI_1g65767v3
431	BRADI_1g66160v3
432	BRADI_1g66220v3
433	BRADI_1g66250v3
434	BRADI_1g66330v3
435	BRADI_1g66400v3
436	BRADI_1g66677v3
437	BRADI_1g66720v3
438	BRADI_1g67180v3
439	BRADI_1g67190v3
440	BRADI_1g67286v3
441	BRADI_1g67440v3
442	BRADI_1g67550v3
443	BRADI_1g67830v3
444	BRADI_1g67880v3
445	BRADI_1g67883v3
446	BRADI_1g67930v3
447	BRADI_1g68000v3
448	BRADI_1g68120v3
449	BRADI_1g68140v3
450	BRADI_1g68170v3
451	BRADI_1g68250v3
452	BRADI_1g68260v3
453	BRADI_1g68474v3
454	BRADI_1g68502v3
455	BRADI_1g68530v3
456	BRADI_1g68570v3
457	BRADI_1g69030v3
458	BRADI_1g69040v3
459	BRADI_1g69290v3
460	BRADI_1g69420v3
461	BRADI_1g69910v3
462	BRADI_1g70300v3
463	BRADI_1g70340v3
464	BRADI_1g70350v3
465	BRADI_1g70810v3
466	BRADI_1g70820v3
467	BRADI_1g71030v3
468	BRADI_1g71170v3
469	BRADI_1g71210v3
470	BRADI_1g71320v3
471	BRADI_1g71370v3
472	BRADI_1g71373v3
473	BRADI_1g71480v3
474	BRADI_1g71920v3
475	BRADI_1g71930v3
476	BRADI_1g72417v3
477	BRADI_1g72449v3
478	BRADI_1g72457v3
479	BRADI_1g72510v3
480	BRADI_1g72517v3
481	BRADI_1g72590v3
482	BRADI_1g72670v3
483	BRADI_1g72762v3
484	BRADI_1g72770v3
485	BRADI_1g73040v3
486	BRADI_1g73170v3
487	BRADI_1g73850v3
488	BRADI_1g73890v3
489	BRADI_1g74060v3
490	BRADI_1g74330v3
491	BRADI_1g74350v3
492	BRADI_1g74520v3
493	BRADI_1g74630v3
494	BRADI_1g75050v3
495	BRADI_1g75160v3
496	BRADI_1g75250v3
497	BRADI_1g75340v3
498	BRADI_1g75350v3
499	BRADI_1g75388v3
500	BRADI_1g75500v3
501	BRADI_1g75595v3
502	BRADI_1g75607v3
503	BRADI_1g75780v3
504	BRADI_1g75850v3
505	BRADI_1g75887v3
506	BRADI_1g76080v3
507	BRADI_1g76110v3
508	BRADI_1g76340v3
509	BRADI_1g76570v3
510	BRADI_1g76716v3
511	BRADI_1g76732v3
512	BRADI_1g76770v3
513	BRADI_1g76781v3
514	BRADI_1g76791v3
515	BRADI_1g76810v3
516	BRADI_1g76820v3
517	BRADI_1g76910v3
518	BRADI_1g76940v3
519	BRADI_1g76970v3
520	BRADI_1g77320v3
521	BRADI_1g77597v3
522	BRADI_1g77710v3
523	BRADI_1g77730v3
524	BRADI_1g77800v3
525	BRADI_1g78190v3
526	BRADI_1g78300v3
527	BRADI_1g78400v3
528	BRADI_1g78570v3
529	BRADI_1g78577v3
530	BRADI_1g78718v3
531	BRADI_1g78766v3
532	BRADI_2g00220v3
533	BRADI_2g00381v3
534	BRADI_2g00390v3
535	BRADI_2g01380v3
536	BRADI_2g01497v3
537	BRADI_2g01590v3
538	BRADI_2g01600v3
539	BRADI_2g01960v3
540	BRADI_2g02250v3
541	BRADI_2g02320v3
542	BRADI_2g02340v3
543	BRADI_2g02350v3
544	BRADI_2g02687v3
545	BRADI_2g03357v3
546	BRADI_2g03370v3
547	BRADI_2g03437v3
548	BRADI_2g03467v3
549	BRADI_2g04010v3
550	BRADI_2g04030v3
551	BRADI_2g04240v3
552	BRADI_2g04380v3
553	BRADI_2g04480v3
554	BRADI_2g04590v3
555	BRADI_2g04810v3
556	BRADI_2g05140v3
557	BRADI_2g05163v3
558	BRADI_2g05310v3
559	BRADI_2g05700v3
560	BRADI_2g05770v3
561	BRADI_2g05808v3
562	BRADI_2g05832v3
563	BRADI_2g05850v3
564	BRADI_2g05900v3
565	BRADI_2g05927v3
566	BRADI_2g06090v3
567	BRADI_2g06180v3
568	BRADI_2g06220v3
569	BRADI_2g06271v3
570	BRADI_2g06420v3
571	BRADI_2g06550v3
572	BRADI_2g06750v3
573	BRADI_2g06840v3
574	BRADI_2g06870v3
575	BRADI_2g06885v3
576	BRADI_2g07497v3
577	BRADI_2g07770v3
578	BRADI_2g07795v3
579	BRADI_2g07993v3
580	BRADI_2g08000v3
581	BRADI_2g08120v3
582	BRADI_2g08130v3
583	BRADI_2g08350v3
584	BRADI_2g08465v3
585	BRADI_2g08540v3
586	BRADI_2g08655v3
587	BRADI_2g09020v3
588	BRADI_2g09070v3
589	BRADI_2g09110v3
590	BRADI_2g09120v3
591	BRADI_2g09195v3
592	BRADI_2g09366v3
593	BRADI_2g09520v3
594	BRADI_2g09966v3
595	BRADI_2g09990v3
596	BRADI_2g10060v3
597	BRADI_2g10080v3
598	BRADI_2g10200v3
599	BRADI_2g10302v3
600	BRADI_2g10567v3
601	BRADI_2g10623v3
602	BRADI_2g10870v3
603	BRADI_2g11080v3
604	BRADI_2g11652v3
605	BRADI_2g11800v3
606	BRADI_2g11931v3
607	BRADI_2g12120v3
608	BRADI_2g12192v3
609	BRADI_2g12300v3
610	BRADI_2g12347v3
611	BRADI_2g12370v3
612	BRADI_2g12420v3
613	BRADI_2g12590v3
614	BRADI_2g12637v3
615	BRADI_2g12937v3
616	BRADI_2g13180v3
617	BRADI_2g13650v3
618	BRADI_2g14530v3
619	BRADI_2g14550v3
620	BRADI_2g14580v3
621	BRADI_2g15237v3
622	BRADI_2g15280v3
623	BRADI_2g15795v3
624	BRADI_2g16010v3
625	BRADI_2g16070v3
626	BRADI_2g16160v3
627	BRADI_2g16337v3
628	BRADI_2g16442v3
629	BRADI_2g16640v3
630	BRADI_2g16647v3
631	BRADI_2g16840v3
632	BRADI_2g16850v3
633	BRADI_2g16960v3
634	BRADI_2g17067v3
635	BRADI_2g17077v3
636	BRADI_2g17690v3
637	BRADI_2g17820v3
638	BRADI_2g17947v3
639	BRADI_2g17974v3
640	BRADI_2g17982v3
641	BRADI_2g18170v3
642	BRADI_2g18237v3
643	BRADI_2g18447v3
644	BRADI_2g18449v3
645	BRADI_2g18452v3
646	BRADI_2g18500v3
647	BRADI_2g18930v3
648	BRADI_2g19230v3
649	BRADI_2g19730v3
650	BRADI_2g19867v3
651	BRADI_2g20177v3
652	BRADI_2g20347v3
653	BRADI_2g20720v3
654	BRADI_2g20726v3
655	BRADI_2g20760v3
656	BRADI_2g20767v3
657	BRADI_2g20820v3
658	BRADI_2g21040v3
659	BRADI_2g21186v3
660	BRADI_2g21190v3
661	BRADI_2g21230v3
662	BRADI_2g21260v3
663	BRADI_2g21350v3
664	BRADI_2g21490v3
665	BRADI_2g21728v3
666	BRADI_2g21737v3
667	BRADI_2g21880v3
668	BRADI_2g22050v3
669	BRADI_2g22140v3
670	BRADI_2g22310v3
671	BRADI_2g22320v3
672	BRADI_2g22350v3
673	BRADI_2g23050v3
674	BRADI_2g23090v3
675	BRADI_2g23175v3
676	BRADI_2g23480v3
677	BRADI_2g23520v3
678	BRADI_2g23580v3
679	BRADI_2g24030v3
680	BRADI_2g24110v3
681	BRADI_2g24190v3
682	BRADI_2g24737v3
683	BRADI_2g24790v3
684	BRADI_2g24860v3
685	BRADI_2g24910v3
686	BRADI_2g25060v3
687	BRADI_2g25170v3
688	BRADI_2g25190v3
689	BRADI_2g25374v3
690	BRADI_2g25490v3
691	BRADI_2g25507v3
692	BRADI_2g25570v3
693	BRADI_2g26145v3
694	BRADI_2g26250v3
695	BRADI_2g26547v3
696	BRADI_2g26640v3
697	BRADI_2g26670v3
698	BRADI_2g26710v3
699	BRADI_2g26952v3
700	BRADI_2g26964v3
701	BRADI_2g27050v3
702	BRADI_2g27326v3
703	BRADI_2g27340v3
704	BRADI_2g27420v3
705	BRADI_2g27970v3
706	BRADI_2g27987v3
707	BRADI_2g28153v3
708	BRADI_2g29110v3
709	BRADI_2g30410v3
710	BRADI_2g30695v3
711	BRADI_2g31075v3
712	BRADI_2g31172v3
713	BRADI_2g31190v3
714	BRADI_2g31250v3
715	BRADI_2g31640v3
716	BRADI_2g31900v3
717	BRADI_2g33210v3
718	BRADI_2g33417v3
719	BRADI_2g33600v3
720	BRADI_2g33682v3
721	BRADI_2g34040v3
722	BRADI_2g34048v3
723	BRADI_2g34154v3
724	BRADI_2g34660v3
725	BRADI_2g35467v3
726	BRADI_2g35500v3
727	BRADI_2g35600v3
728	BRADI_2g36005v3
729	BRADI_2g36012v3
730	BRADI_2g36016v3
731	BRADI_2g36230v3
732	BRADI_2g36297v3
733	BRADI_2g36430v3
734	BRADI_2g36740v3
735	BRADI_2g36788v3
736	BRADI_2g36828v3
737	BRADI_2g37240v3
738	BRADI_2g37310v3
739	BRADI_2g37540v3
740	BRADI_2g37675v3
741	BRADI_2g37700v3
742	BRADI_2g37720v3
743	BRADI_2g37770v3
744	BRADI_2g38183v3
745	BRADI_2g38230v3
746	BRADI_2g38300v3
747	BRADI_2g39103v3
748	BRADI_2g39111v3
749	BRADI_2g39420v3
750	BRADI_2g39790v3
751	BRADI_2g40022v3
752	BRADI_2g40110v3
753	BRADI_2g40480v3
754	BRADI_2g40560v3
755	BRADI_2g40582v3
756	BRADI_2g40590v3
757	BRADI_2g40740v3
758	BRADI_2g41180v3
759	BRADI_2g41200v3
760	BRADI_2g41270v3
761	BRADI_2g41280v3
762	BRADI_2g41510v3
763	BRADI_2g41730v3
764	BRADI_2g41950v3
765	BRADI_2g41970v3
766	BRADI_2g41973v3
767	BRADI_2g42030v3
768	BRADI_2g42110v3
769	BRADI_2g42190v3
770	BRADI_2g42385v3
771	BRADI_2g42720v3
772	BRADI_2g42855v3
773	BRADI_2g43940v3
774	BRADI_2g43971v3
775	BRADI_2g44000v3
776	BRADI_2g44160v3
777	BRADI_2g44300v3
778	BRADI_2g44410v3
779	BRADI_2g44936v3
780	BRADI_2g44950v3
781	BRADI_2g45030v3
782	BRADI_2g45220v3
783	BRADI_2g45550v3
784	BRADI_2g45950v3
785	BRADI_2g46030v3
786	BRADI_2g46093v3
787	BRADI_2g46197v3
788	BRADI_2g46230v3
789	BRADI_2g46263v3
790	BRADI_2g46277v3
791	BRADI_2g46410v3
792	BRADI_2g46420v3
793	BRADI_2g46427v3
794	BRADI_2g46640v3
795	BRADI_2g46810v3
796	BRADI_2g46930v3
797	BRADI_2g47107v3
798	BRADI_2g47330v3
799	BRADI_2g47345v3
800	BRADI_2g47387v3
801	BRADI_2g47400v3
802	BRADI_2g47550v3
803	BRADI_2g47590v3
804	BRADI_2g47640v3
805	BRADI_2g47910v3
806	BRADI_2g47960v3
807	BRADI_2g48050v3
808	BRADI_2g48082v3
809	BRADI_2g48255v3
810	BRADI_2g48267v3
811	BRADI_2g48320v3
812	BRADI_2g48360v3
813	BRADI_2g48416v3
814	BRADI_2g48557v3
815	BRADI_2g48570v3
816	BRADI_2g48597v3
817	BRADI_2g48610v3
818	BRADI_2g48620v3
819	BRADI_2g49010v3
820	BRADI_2g49250v3
821	BRADI_2g49361v3
822	BRADI_2g49383v3
823	BRADI_2g49447v3
824	BRADI_2g49560v3
825	BRADI_2g49670v3
826	BRADI_2g49700v3
827	BRADI_2g50030v3
828	BRADI_2g50035v3
829	BRADI_2g50800v3
830	BRADI_2g51050v3
831	BRADI_2g51150v3
832	BRADI_2g51180v3
833	BRADI_2g51510v3
834	BRADI_2g51540v3
835	BRADI_2g51675v3
836	BRADI_2g51696v3
837	BRADI_2g51716v3
838	BRADI_2g51770v3
839	BRADI_2g51800v3
840	BRADI_2g51870v3
841	BRADI_2g51957v3
842	BRADI_2g52060v3
843	BRADI_2g52077v3
844	BRADI_2g52130v3
845	BRADI_2g52240v3
846	BRADI_2g52260v3
847	BRADI_2g52317v3
848	BRADI_2g52370v3
849	BRADI_2g52770v3
850	BRADI_2g52810v3
851	BRADI_2g52947v3
852	BRADI_2g53000v3
853	BRADI_2g53200v3
854	BRADI_2g53330v3
855	BRADI_2g53470v3
856	BRADI_2g53680v3
857	BRADI_2g53690v3
858	BRADI_2g53740v3
859	BRADI_2g53840v3
860	BRADI_2g53900v3
861	BRADI_2g54010v3
862	BRADI_2g54040v3
863	BRADI_2g54080v3
864	BRADI_2g54160v3
865	BRADI_2g54330v3
866	BRADI_2g54680v3
867	BRADI_2g54690v3
868	BRADI_2g54800v3
869	BRADI_2g54940v3
870	BRADI_2g55217v3
871	BRADI_2g55297v3
872	BRADI_2g55690v3
873	BRADI_2g55720v3
874	BRADI_2g56370v3
875	BRADI_2g56520v3
876	BRADI_2g56665v3
877	BRADI_2g56710v3
878	BRADI_2g56970v3
879	BRADI_2g57210v3
880	BRADI_2g57402v3
881	BRADI_2g57550v3
882	BRADI_2g57567v3
883	BRADI_2g57608v3
884	BRADI_2g57640v3
885	BRADI_2g57790v3
886	BRADI_2g57817v3
887	BRADI_2g58241v3
888	BRADI_2g58490v3
889	BRADI_2g58810v3
890	BRADI_2g58835v3
891	BRADI_2g58987v3
892	BRADI_2g59400v3
893	BRADI_2g59410v3
894	BRADI_2g59420v3
895	BRADI_2g59480v3
896	BRADI_2g59610v3
897	BRADI_2g59836v3
898	BRADI_2g59880v3
899	BRADI_2g59950v3
900	BRADI_2g60010v3
901	BRADI_2g60080v3
902	BRADI_2g60090v3
903	BRADI_2g60920v3
904	BRADI_2g61000v3
905	BRADI_2g61110v3
906	BRADI_2g61150v3
907	BRADI_2g61340v3
908	BRADI_2g61590v3
909	BRADI_2g61640v3
910	BRADI_2g61820v3
911	BRADI_2g62210v3
912	BRADI_2g62310v3
913	BRADI_2g62315v3
914	BRADI_2g62380v3
915	BRADI_3g00407v3
916	BRADI_3g00540v3
917	BRADI_3g00560v3
918	BRADI_3g00570v3
919	BRADI_3g00721v3
920	BRADI_3g00926v3
921	BRADI_3g01087v3
922	BRADI_3g01137v3
923	BRADI_3g01330v3
924	BRADI_3g01577v3
925	BRADI_3g01650v3
926	BRADI_3g01920v3
927	BRADI_3g02530v3
928	BRADI_3g02710v3
929	BRADI_3g02750v3
930	BRADI_3g02880v3
931	BRADI_3g03420v3
932	BRADI_3g03670v3
933	BRADI_3g03870v3
934	BRADI_3g03878v3
935	BRADI_3g03930v3
936	BRADI_3g04020v3
937	BRADI_3g04050v3
938	BRADI_3g04080v3
939	BRADI_3g04111v3
940	BRADI_3g04187v3
941	BRADI_3g04730v3
942	BRADI_3g04920v3
943	BRADI_3g04987v3
944	BRADI_3g05286v3
945	BRADI_3g05420v3
946	BRADI_3g05500v3
947	BRADI_3g05520v3
948	BRADI_3g05660v3
949	BRADI_3g05860v3
950	BRADI_3g05910v3
951	BRADI_3g05960v3
952	BRADI_3g06060v3
953	BRADI_3g06120v3
954	BRADI_3g06150v3
955	BRADI_3g06180v3
956	BRADI_3g06240v3
957	BRADI_3g06360v3
958	BRADI_3g06540v3
959	BRADI_3g06630v3
960	BRADI_3g06695v3
961	BRADI_3g06911v3
962	BRADI_3g07031v3
963	BRADI_3g07060v3
964	BRADI_3g07230v3
965	BRADI_3g07330v3
966	BRADI_3g07385v3
967	BRADI_3g07397v3
968	BRADI_3g07440v3
969	BRADI_3g07457v3
970	BRADI_3g07750v3
971	BRADI_3g07860v3
972	BRADI_3g07897v3
973	BRADI_3g08356v3
974	BRADI_3g08430v3
975	BRADI_3g08450v3
976	BRADI_3g08460v3
977	BRADI_3g08960v3
978	BRADI_3g09037v3
979	BRADI_3g09350v3
980	BRADI_3g09380v3
981	BRADI_3g09530v3
982	BRADI_3g09780v3
983	BRADI_3g09782v3
984	BRADI_3g09797v3
985	BRADI_3g10090v3
986	BRADI_3g10127v3
987	BRADI_3g10180v3
988	BRADI_3g10260v3
989	BRADI_3g10620v3
990	BRADI_3g10650v3
991	BRADI_3g11050v3
992	BRADI_3g11200v3
993	BRADI_3g11208v3
994	BRADI_3g11520v3
995	BRADI_3g13190v3
996	BRADI_3g13380v3
997	BRADI_3g13384v3
998	BRADI_3g13527v3
999	BRADI_3g13570v3
1000	BRADI_3g13727v3
1001	BRADI_3g14190v3
1002	BRADI_3g14221v3
1003	BRADI_3g14420v3
1004	BRADI_3g14560v3
1005	BRADI_3g14780v3
1006	BRADI_3g15060v3
1007	BRADI_3g15270v3
1008	BRADI_3g15290v3
1009	BRADI_3g15350v3
1010	BRADI_3g15380v3
1011	BRADI_3g15490v3
1012	BRADI_3g15590v3
1013	BRADI_3g15740v3
1014	BRADI_3g15820v3
1015	BRADI_3g15935v3
1016	BRADI_3g16110v3
1017	BRADI_3g16160v3
1018	BRADI_3g16650v3
1019	BRADI_3g17060v3
1020	BRADI_3g17165v3
1021	BRADI_3g17208v3
1022	BRADI_3g17610v3
1023	BRADI_3g17690v3
1024	BRADI_3g17759v3
1025	BRADI_3g17981v3
1026	BRADI_3g18070v3
1027	BRADI_3g18150v3
1028	BRADI_3g18232v3
1029	BRADI_3g18370v3
1030	BRADI_3g18590v3
1031	BRADI_3g18650v3
1032	BRADI_3g18790v3
1033	BRADI_3g18850v3
1034	BRADI_3g18973v3
1035	BRADI_3g19010v3
1036	BRADI_3g19260v3
1037	BRADI_3g19545v3
1038	BRADI_3g19650v3
1039	BRADI_3g19670v3
1040	BRADI_3g19690v3
1041	BRADI_3g19927v3
1042	BRADI_3g20060v3
1043	BRADI_3g20101v3
1044	BRADI_3g20106v3
1045	BRADI_3g20170v3
1046	BRADI_3g20840v3
1047	BRADI_3g20853v3
1048	BRADI_3g20940v3
1049	BRADI_3g21060v3
1050	BRADI_3g21270v3
1051	BRADI_3g21456v3
1052	BRADI_3g21461v3
1053	BRADI_3g21610v3
1054	BRADI_3g22070v3
1055	BRADI_3g22450v3
1056	BRADI_3g22520v3
1057	BRADI_3g23140v3
1058	BRADI_3g23360v3
1059	BRADI_3g24746v3
1060	BRADI_3g24760v3
1061	BRADI_3g25670v3
1062	BRADI_3g25680v3
1063	BRADI_3g26630v3
1064	BRADI_3g26660v3
1065	BRADI_3g26670v3
1066	BRADI_3g26745v3
1067	BRADI_3g26840v3
1068	BRADI_3g26938v3
1069	BRADI_3g27197v3
1070	BRADI_3g27800v3
1071	BRADI_3g27890v3
1072	BRADI_3g28130v3
1073	BRADI_3g28190v3
1074	BRADI_3g28350v3
1075	BRADI_3g28417v3
1076	BRADI_3g28530v3
1077	BRADI_3g28630v3
1078	BRADI_3g29017v3
1079	BRADI_3g29030v3
1080	BRADI_3g29230v3
1081	BRADI_3g29293v3
1082	BRADI_3g29634v3
1083	BRADI_3g29670v3
1084	BRADI_3g29980v3
1085	BRADI_3g30040v3
1086	BRADI_3g30110v3
1087	BRADI_3g30380v3
1088	BRADI_3g30400v3
1089	BRADI_3g30490v3
1090	BRADI_3g30510v3
1091	BRADI_3g30520v3
1092	BRADI_3g30530v3
1093	BRADI_3g30590v3
1094	BRADI_3g30730v3
1095	BRADI_3g31130v3
1096	BRADI_3g31550v3
1097	BRADI_3g31763v3
1098	BRADI_3g32025v3
1099	BRADI_3g32040v3
1100	BRADI_3g32390v3
1101	BRADI_3g32458v3
1102	BRADI_3g32709v3
1103	BRADI_3g32885v3
1104	BRADI_3g33005v3
1105	BRADI_3g33070v3
1106	BRADI_3g33440v3
1107	BRADI_3g33840v3
1108	BRADI_3g34003v3
1109	BRADI_3g34050v3
1110	BRADI_3g34077v3
1111	BRADI_3g34315v3
1112	BRADI_3g34470v3
1113	BRADI_3g34600v3
1114	BRADI_3g34641v3
1115	BRADI_3g34670v3
1116	BRADI_3g35027v3
1117	BRADI_3g35137v3
1118	BRADI_3g35640v3
1119	BRADI_3g35830v3
1120	BRADI_3g35910v3
1121	BRADI_3g36020v3
1122	BRADI_3g36090v3
1123	BRADI_3g36260v3
1124	BRADI_3g36541v3
1125	BRADI_3g36542v3
1126	BRADI_3g36610v3
1127	BRADI_3g36670v3
1128	BRADI_3g36680v3
1129	BRADI_3g37130v3
1130	BRADI_3g37450v3
1131	BRADI_3g37480v3
1132	BRADI_3g37570v3
1133	BRADI_3g37650v3
1134	BRADI_3g37990v3
1135	BRADI_3g38027v3
1136	BRADI_3g38282v3
1137	BRADI_3g38400v3
1138	BRADI_3g38470v3
1139	BRADI_3g38600v3
1140	BRADI_3g38950v3
1141	BRADI_3g39040v3
1142	BRADI_3g39197v3
1143	BRADI_3g39310v3
1144	BRADI_3g39771v3
1145	BRADI_3g39880v3
1146	BRADI_3g40020v3
1147	BRADI_3g40140v3
1148	BRADI_3g40259v3
1149	BRADI_3g40370v3
1150	BRADI_3g40560v3
1151	BRADI_3g40596v3
1152	BRADI_3g40672v3
1153	BRADI_3g40800v3
1154	BRADI_3g41090v3
1155	BRADI_3g41211v3
1156	BRADI_3g41495v3
1157	BRADI_3g41611v3
1158	BRADI_3g41651v3
1159	BRADI_3g41720v3
1160	BRADI_3g41817v3
1161	BRADI_3g41872v3
1162	BRADI_3g42000v3
1163	BRADI_3g42060v3
1164	BRADI_3g42280v3
1165	BRADI_3g42430v3
1166	BRADI_3g42461v3
1167	BRADI_3g42570v3
1168	BRADI_3g42690v3
1169	BRADI_3g42720v3
1170	BRADI_3g42780v3
1171	BRADI_3g42790v3
1172	BRADI_3g42850v3
1173	BRADI_3g42877v3
1174	BRADI_3g42970v3
1175	BRADI_3g42990v3
1176	BRADI_3g43500v3
1177	BRADI_3g43730v3
1178	BRADI_3g43930v3
1179	BRADI_3g43951v3
1180	BRADI_3g43960v3
1181	BRADI_3g43965v3
1182	BRADI_3g44370v3
1183	BRADI_3g44400v3
1184	BRADI_3g44540v3
1185	BRADI_3g44760v3
1186	BRADI_3g45250v3
1187	BRADI_3g45400v3
1188	BRADI_3g45480v3
1189	BRADI_3g45570v3
1190	BRADI_3g45720v3
1191	BRADI_3g45750v3
1192	BRADI_3g45930v3
1193	BRADI_3g46855v3
1194	BRADI_3g47010v3
1195	BRADI_3g47050v3
1196	BRADI_3g47240v3
1197	BRADI_3g47413v3
1198	BRADI_3g47460v3
1199	BRADI_3g47730v3
1200	BRADI_3g48135v3
1201	BRADI_3g48490v3
1202	BRADI_3g48840v3
1203	BRADI_3g48970v3
1204	BRADI_3g49085v3
1205	BRADI_3g49130v3
1206	BRADI_3g49260v3
1207	BRADI_3g49290v3
1208	BRADI_3g49310v3
1209	BRADI_3g49320v3
1210	BRADI_3g49330v3
1211	BRADI_3g49370v3
1212	BRADI_3g49830v3
1213	BRADI_3g50040v3
1214	BRADI_3g50130v3
1215	BRADI_3g50210v3
1216	BRADI_3g50250v3
1217	BRADI_3g50350v3
1218	BRADI_3g50370v3
1219	BRADI_3g50430v3
1220	BRADI_3g50470v3
1221	BRADI_3g50560v3
1222	BRADI_3g50605v3
1223	BRADI_3g50620v3
1224	BRADI_3g51350v3
1225	BRADI_3g51510v3
1226	BRADI_3g51570v3
1227	BRADI_3g51790v3
1228	BRADI_3g51960v3
1229	BRADI_3g52011v3
1230	BRADI_3g52065v3
1231	BRADI_3g52340v3
1232	BRADI_3g52358v3
1233	BRADI_3g52837v3
1234	BRADI_3g52880v3
1235	BRADI_3g52930v3
1236	BRADI_3g53080v3
1237	BRADI_3g53147v3
1238	BRADI_3g53430v3
1239	BRADI_3g53497v3
1240	BRADI_3g53702v3
1241	BRADI_3g53780v3
1242	BRADI_3g53797v3
1243	BRADI_3g53940v3
1244	BRADI_3g54000v3
1245	BRADI_3g54030v3
1246	BRADI_3g54120v3
1247	BRADI_3g54150v3
1248	BRADI_3g54253v3
1249	BRADI_3g54380v3
1250	BRADI_3g54387v3
1251	BRADI_3g54610v3
1252	BRADI_3g54660v3
1253	BRADI_3g54800v3
1254	BRADI_3g55090v3
1255	BRADI_3g55330v3
1256	BRADI_3g55360v3
1257	BRADI_3g55410v3
1258	BRADI_3g55510v3
1259	BRADI_3g55730v3
1260	BRADI_3g55740v3
1261	BRADI_3g55912v3
1262	BRADI_3g55970v3
1263	BRADI_3g56180v3
1264	BRADI_3g56250v3
1265	BRADI_3g56300v3
1266	BRADI_3g56569v3
1267	BRADI_3g56578v3
1268	BRADI_3g56720v3
1269	BRADI_3g56787v3
1270	BRADI_3g56835v3
1271	BRADI_3g56930v3
1272	BRADI_3g57010v3
1273	BRADI_3g57100v3
1274	BRADI_3g57140v3
1275	BRADI_3g57230v3
1276	BRADI_3g57280v3
1277	BRADI_3g57311v3
1278	BRADI_3g57387v3
1279	BRADI_3g57460v3
1280	BRADI_3g57600v3
1281	BRADI_3g57960v3
1282	BRADI_3g57970v3
1283	BRADI_3g58015v3
1284	BRADI_3g58107v3
1285	BRADI_3g58240v3
1286	BRADI_3g58560v3
1287	BRADI_3g58610v3
1288	BRADI_3g58865v3
1289	BRADI_3g58910v3
1290	BRADI_3g58990v3
1291	BRADI_3g59070v3
1292	BRADI_3g59100v3
1293	BRADI_3g59260v3
1294	BRADI_3g59280v3
1295	BRADI_3g59496v3
1296	BRADI_3g59680v3
1297	BRADI_3g59690v3
1298	BRADI_3g59710v3
1299	BRADI_3g59730v3
1300	BRADI_3g59760v3
1301	BRADI_3g59780v3
1302	BRADI_3g59810v3
1303	BRADI_3g59820v3
1304	BRADI_3g59900v3
1305	BRADI_3g59992v3
1306	BRADI_3g60240v3
1307	BRADI_3g60337v3
1308	BRADI_3g60770v3
1309	BRADI_3g60796v3
1310	BRADI_4g00100v3
1311	BRADI_4g00245v3
1312	BRADI_4g00363v3
1313	BRADI_4g00517v3
1314	BRADI_4g00812v3
1315	BRADI_4g00820v3
1316	BRADI_4g00830v3
1317	BRADI_4g00877v3
1318	BRADI_4g00987v3
1319	BRADI_4g01370v3
1320	BRADI_4g01830v3
1321	BRADI_4g01850v3
1322	BRADI_4g01900v3
1323	BRADI_4g01910v3
1324	BRADI_4g01972v3
1325	BRADI_4g01990v3
1326	BRADI_4g02201v3
1327	BRADI_4g02528v3
1328	BRADI_4g02740v3
1329	BRADI_4g02860v3
1330	BRADI_4g02925v3
1331	BRADI_4g02930v3
1332	BRADI_4g02960v3
1333	BRADI_4g03140v3
1334	BRADI_4g03166v3
1335	BRADI_4g03340v3
1336	BRADI_4g03410v3
1337	BRADI_4g03520v3
1338	BRADI_4g03690v3
1339	BRADI_4g03730v3
1340	BRADI_4g04850v3
1341	BRADI_4g04987v3
1342	BRADI_4g05130v3
1343	BRADI_4g05600v3
1344	BRADI_4g05700v3
1345	BRADI_4g05734v3
1346	BRADI_4g06290v3
1347	BRADI_4g06317v3
1348	BRADI_4g06485v3
1349	BRADI_4g06520v3
1350	BRADI_4g06680v3
1351	BRADI_4g06750v3
1352	BRADI_4g06922v3
1353	BRADI_4g07310v3
1354	BRADI_4g07370v3
1355	BRADI_4g07456v3
1356	BRADI_4g07490v3
1357	BRADI_4g07500v3
1358	BRADI_4g07520v3
1359	BRADI_4g07527v3
1360	BRADI_4g07570v3
1361	BRADI_4g07630v3
1362	BRADI_4g07740v3
1363	BRADI_4g07896v3
1364	BRADI_4g08010v3
1365	BRADI_4g08240v3
1366	BRADI_4g08300v3
1367	BRADI_4g08400v3
1368	BRADI_4g08420v3
1369	BRADI_4g09210v3
1370	BRADI_4g09271v3
1371	BRADI_4g09312v3
1372	BRADI_4g09957v3
1373	BRADI_4g09982v3
1374	BRADI_4g10045v3
1375	BRADI_4g10137v3
1376	BRADI_4g10180v3
1377	BRADI_4g10231v3
1378	BRADI_4g10655v3
1379	BRADI_4g10690v3
1380	BRADI_4g11431v3
1381	BRADI_4g11680v3
1382	BRADI_4g11740v3
1383	BRADI_4g12032v3
1384	BRADI_4g12050v3
1385	BRADI_4g12173v3
1386	BRADI_4g12210v3
1387	BRADI_4g12600v3
1388	BRADI_4g12820v3
1389	BRADI_4g13215v3
1390	BRADI_4g13521v3
1391	BRADI_4g13600v3
1392	BRADI_4g13660v3
1393	BRADI_4g13680v3
1394	BRADI_4g14040v3
1395	BRADI_4g14190v3
1396	BRADI_4g14247v3
1397	BRADI_4g14500v3
1398	BRADI_4g14870v3
1399	BRADI_4g16000v3
1400	BRADI_4g16350v3
1401	BRADI_4g16420v3
1402	BRADI_4g16560v3
1403	BRADI_4g16940v3
1404	BRADI_4g17217v3
1405	BRADI_4g17410v3
1406	BRADI_4g17526v3
1407	BRADI_4g17890v3
1408	BRADI_4g18180v3
1409	BRADI_4g18320v3
1410	BRADI_4g18820v3
1411	BRADI_4g18891v3
1412	BRADI_4g19020v3
1413	BRADI_4g19530v3
1414	BRADI_4g19573v3
1415	BRADI_4g19577v3
1416	BRADI_4g20090v3
1417	BRADI_4g20600v3
1418	BRADI_4g20940v3
1419	BRADI_4g21180v3
1420	BRADI_4g21220v3
1421	BRADI_4g21540v3
1422	BRADI_4g21700v3
1423	BRADI_4g21710v3
1424	BRADI_4g21724v3
1425	BRADI_4g21750v3
1426	BRADI_4g21790v3
1427	BRADI_4g21836v3
1428	BRADI_4g21841v3
1429	BRADI_4g21870v3
1430	BRADI_4g21920v3
1431	BRADI_4g21984v3
1432	BRADI_4g22030v3
1433	BRADI_4g22060v3
1434	BRADI_4g22250v3
1435	BRADI_4g22590v3
1436	BRADI_4g23227v3
1437	BRADI_4g24640v3
1438	BRADI_4g24735v3
1439	BRADI_4g24937v3
1440	BRADI_4g25132v3
1441	BRADI_4g25150v3
1442	BRADI_4g25535v3
1443	BRADI_4g25540v3
1444	BRADI_4g25747v3
1445	BRADI_4g25917v3
1446	BRADI_4g26233v3
1447	BRADI_4g27117v3
1448	BRADI_4g27220v3
1449	BRADI_4g27341v3
1450	BRADI_4g27360v3
1451	BRADI_4g27530v3
1452	BRADI_4g27720v3
1453	BRADI_4g27732v3
1454	BRADI_4g28260v3
1455	BRADI_4g28590v3
1456	BRADI_4g28920v3
1457	BRADI_4g28970v3
1458	BRADI_4g29030v3
1459	BRADI_4g29050v3
1460	BRADI_4g29102v3
1461	BRADI_4g29240v3
1462	BRADI_4g29290v3
1463	BRADI_4g29540v3
1464	BRADI_4g29860v3
1465	BRADI_4g30100v3
1466	BRADI_4g30110v3
1467	BRADI_4g30130v3
1468	BRADI_4g30200v3
1469	BRADI_4g30276v3
1470	BRADI_4g30350v3
1471	BRADI_4g30437v3
1472	BRADI_4g30536v3
1473	BRADI_4g30540v3
1474	BRADI_4g30550v3
1475	BRADI_4g30827v3
1476	BRADI_4g30840v3
1477	BRADI_4g30940v3
1478	BRADI_4g30950v3
1479	BRADI_4g31030v3
1480	BRADI_4g31130v3
1481	BRADI_4g31140v3
1482	BRADI_4g31240v3
1483	BRADI_4g31460v3
1484	BRADI_4g31690v3
1485	BRADI_4g31740v3
1486	BRADI_4g31800v3
1487	BRADI_4g31820v3
1488	BRADI_4g31870v3
1489	BRADI_4g31900v3
1490	BRADI_4g32060v3
1491	BRADI_4g32190v3
1492	BRADI_4g32200v3
1493	BRADI_4g32270v3
1494	BRADI_4g32370v3
1495	BRADI_4g32520v3
1496	BRADI_4g32670v3
1497	BRADI_4g32690v3
1498	BRADI_4g32963v3
1499	BRADI_4g32967v3
1500	BRADI_4g33133v3
1501	BRADI_4g33286v3
1502	BRADI_4g34000v3
1503	BRADI_4g34005v3
1504	BRADI_4g34010v3
1505	BRADI_4g34311v3
1506	BRADI_4g34450v3
1507	BRADI_4g34510v3
1508	BRADI_4g34667v3
1509	BRADI_4g34790v3
1510	BRADI_4g34800v3
1511	BRADI_4g34885v3
1512	BRADI_4g34890v3
1513	BRADI_4g34900v3
1514	BRADI_4g34940v3
1515	BRADI_4g34980v3
1516	BRADI_4g34990v3
1517	BRADI_4g35050v3
1518	BRADI_4g35214v3
1519	BRADI_4g35257v3
1520	BRADI_4g35270v3
1521	BRADI_4g35410v3
1522	BRADI_4g35650v3
1523	BRADI_4g35680v3
1524	BRADI_4g35720v3
1525	BRADI_4g35890v3
1526	BRADI_4g35990v3
1527	BRADI_4g36060v3
1528	BRADI_4g36170v3
1529	BRADI_4g36210v3
1530	BRADI_4g36250v3
1531	BRADI_4g36517v3
1532	BRADI_4g36720v3
1533	BRADI_4g36990v3
1534	BRADI_4g37000v3
1535	BRADI_4g37020v3
1536	BRADI_4g37147v3
1537	BRADI_4g37390v3
1538	BRADI_4g37710v3
1539	BRADI_4g37980v3
1540	BRADI_4g37996v3
1541	BRADI_4g38060v3
1542	BRADI_4g38310v3
1543	BRADI_4g38350v3
1544	BRADI_4g38380v3
1545	BRADI_4g38620v3
1546	BRADI_4g38671v3
1547	BRADI_4g38790v3
1548	BRADI_4g38960v3
1549	BRADI_4g39040v3
1550	BRADI_4g39055v3
1551	BRADI_4g39080v3
1552	BRADI_4g39181v3
1553	BRADI_4g39210v3
1554	BRADI_4g39450v3
1555	BRADI_4g39576v3
1556	BRADI_4g39960v3
1557	BRADI_4g40054v3
1558	BRADI_4g40090v3
1559	BRADI_4g40160v3
1560	BRADI_4g40345v3
1561	BRADI_4g40450v3
1562	BRADI_4g40470v3
1563	BRADI_4g40570v3
1564	BRADI_4g41007v3
1565	BRADI_4g41660v3
1566	BRADI_4g41740v3
1567	BRADI_4g41770v3
1568	BRADI_4g41890v3
1569	BRADI_4g42150v3
1570	BRADI_4g42240v3
1571	BRADI_4g42280v3
1572	BRADI_4g42337v3
1573	BRADI_4g42940v3
1574	BRADI_4g42957v3
1575	BRADI_4g43137v3
1576	BRADI_4g43270v3
1577	BRADI_4g43460v3
1578	BRADI_4g43580v3
1579	BRADI_4g43630v3
1580	BRADI_4g43670v3
1581	BRADI_4g43690v3
1582	BRADI_4g43770v3
1583	BRADI_4g43850v3
1584	BRADI_4g43870v3
1585	BRADI_4g44167v3
1586	BRADI_4g44200v3
1587	BRADI_4g44227v3
1588	BRADI_4g44320v3
1589	BRADI_4g44330v3
1590	BRADI_4g44556v3
1591	BRADI_4g45050v3
1592	BRADI_4g45360v3
1593	BRADI_4g45390v3
1594	BRADI_5g00489v3
1595	BRADI_5g00570v3
1596	BRADI_5g00580v3
1597	BRADI_5g00616v3
1598	BRADI_5g00700v3
1599	BRADI_5g00710v3
1600	BRADI_5g01000v3
1601	BRADI_5g01203v3
1602	BRADI_5g01257v3
1603	BRADI_5g01725v3
1604	BRADI_5g01737v3
1605	BRADI_5g01855v3
1606	BRADI_5g01900v3
1607	BRADI_5g01970v3
1608	BRADI_5g02090v3
1609	BRADI_5g02520v3
1610	BRADI_5g02580v3
1611	BRADI_5g02810v3
1612	BRADI_5g02850v3
1613	BRADI_5g03380v3
1614	BRADI_5g03640v3
1615	BRADI_5g03710v3
1616	BRADI_5g03761v3
1617	BRADI_5g03770v3
1618	BRADI_5g03790v3
1619	BRADI_5g04000v3
1620	BRADI_5g04070v3
1621	BRADI_5g04130v3
1622	BRADI_5g04760v3
1623	BRADI_5g04770v3
1624	BRADI_5g04854v3
1625	BRADI_5g04860v3
1626	BRADI_5g05100v3
1627	BRADI_5g05140v3
1628	BRADI_5g05226v3
1629	BRADI_5g06636v3
1630	BRADI_5g06903v3
1631	BRADI_5g07140v3
1632	BRADI_5g07152v3
1633	BRADI_5g07280v3
1634	BRADI_5g07355v3
1635	BRADI_5g07380v3
1636	BRADI_5g07430v3
1637	BRADI_5g08550v3
1638	BRADI_5g08560v3
1639	BRADI_5g08650v3
1640	BRADI_5g08767v3
1641	BRADI_5g08907v3
1642	BRADI_5g09247v3
1643	BRADI_5g09517v3
1644	BRADI_5g09730v3
1645	BRADI_5g09737v3
1646	BRADI_5g10017v3
1647	BRADI_5g10093v3
1648	BRADI_5g10177v3
1649	BRADI_5g10320v3
1650	BRADI_5g10408v3
1651	BRADI_5g10510v3
1652	BRADI_5g10517v3
1653	BRADI_5g10880v3
1654	BRADI_5g10950v3
1655	BRADI_5g10955v3
1656	BRADI_5g11330v3
1657	BRADI_5g11350v3
1658	BRADI_5g11590v3
1659	BRADI_5g11645v3
1660	BRADI_5g11900v3
1661	BRADI_5g11920v3
1662	BRADI_5g11980v3
1663	BRADI_5g11990v3
1664	BRADI_5g12060v3
1665	BRADI_5g12240v3
1666	BRADI_5g12334v3
1667	BRADI_5g12340v3
1668	BRADI_5g12407v3
1669	BRADI_5g12452v3
1670	BRADI_5g12570v3
1671	BRADI_5g12600v3
1672	BRADI_5g12655v3
1673	BRADI_5g12810v3
1674	BRADI_5g12830v3
1675	BRADI_5g13061v3
1676	BRADI_5g13230v3
1677	BRADI_5g13530v3
1678	BRADI_5g13930v3
1679	BRADI_5g14010v3
1680	BRADI_5g14090v3
1681	BRADI_5g14298v3
1682	BRADI_5g14396v3
1683	BRADI_5g14760v3
1684	BRADI_5g15205v3
1685	BRADI_5g15527v3
1686	BRADI_5g15631v3
1687	BRADI_5g15904v3
1688	BRADI_5g16060v3
1689	BRADI_5g16840v3
1690	BRADI_5g16900v3
1691	BRADI_5g16960v3
1692	BRADI_5g17120v3
1693	BRADI_5g17220v3
1694	BRADI_5g17240v3
1695	BRADI_5g17610v3
1696	BRADI_5g17690v3
1697	BRADI_5g17790v3
1698	BRADI_5g17890v3
1699	BRADI_5g17900v3
1700	BRADI_5g17990v3
1701	BRADI_5g18095v3
1702	BRADI_5g18155v3
1703	BRADI_5g18206v3
1704	BRADI_5g18230v3
1705	BRADI_5g18377v3
1706	BRADI_5g18500v3
1707	BRADI_5g18630v3
1708	BRADI_5g18640v3
1709	BRADI_5g18647v3
1710	BRADI_5g18750v3
1711	BRADI_5g18767v3
1712	BRADI_5g18853v3
1713	BRADI_5g18880v3
1714	BRADI_5g19120v3
1715	BRADI_5g19600v3
1716	BRADI_5g19610v3
1717	BRADI_5g19620v3
1718	BRADI_5g19920v3
1719	BRADI_5g19960v3
1720	BRADI_5g20130v3
1721	BRADI_5g20270v3
1722	BRADI_5g20820v3
1723	BRADI_5g20940v3
1724	BRADI_5g21130v3
1725	BRADI_5g21250v3
1726	BRADI_5g21350v3
1727	BRADI_5g21610v3
1728	BRADI_5g21687v3
1729	BRADI_5g21800v3
1730	BRADI_5g22050v3
1731	BRADI_5g22220v3
1732	BRADI_5g22260v3
1733	BRADI_5g22295v3
1734	BRADI_5g22611v3
1735	BRADI_5g22780v3
1736	BRADI_5g22800v3
1737	BRADI_5g22920v3
1738	BRADI_5g22940v3
1739	BRADI_5g22961v3
1740	BRADI_5g23340v3
1741	BRADI_5g23460v3
1742	BRADI_5g23530v3
1743	BRADI_5g23700v3
1744	BRADI_5g23910v3
1745	BRADI_5g24027v3
1746	BRADI_5g24387v3
1747	BRADI_5g24410v3
1748	BRADI_5g24512v3
1749	BRADI_5g24830v3
1750	BRADI_5g24890v3
1751	BRADI_5g25010v3
1752	BRADI_5g25240v3
1753	BRADI_5g25376v3
1754	BRADI_5g25382v3
1755	BRADI_5g25403v3
1756	BRADI_5g25585v3
1757	BRADI_5g25850v3
1758	BRADI_5g26160v3
1759	BRADI_5g26210v3
1760	BRADI_5g26217v3
1761	BRADI_5g26410v3
1762	BRADI_5g26467v3
1763	BRADI_5g26480v3
1764	BRADI_5g26640v3
1765	BRADI_5g26907v3
1766	BRADI_5g27360v3
1767	BRADI_5g27390v3
1768	BRADI_5g27530v3
1769	BRADI_5g27540v3
1770	ENSRNA049996587

## Sheet: brownGO-enrichment
	ID	Description	GeneRatio	BgRatio	RichFactor	FoldEnrichment	zScore	pvalue	p.adjust	qvalue	geneID	Count
GO:0009734	GO:0009734	auxin-activated signaling pathway	22/1769	104/35125	0.211538	4.20028	7.52695	8.83229e-09	7.59577e-06	6.80551e-06	BRADI_1g05410v3/BRADI_1g14110v3/BRADI_1g33160v3/BRADI_1g36930v3/BRADI_1g55370v3/BRADI_2g07770v3/BRADI_2g08120v3/BRADI_2g16850v3/BRADI_2g19867v3/BRADI_2g33417v3/BRADI_2g46420v3/BRADI_2g59480v3/BRADI_3g04920v3/BRADI_3g49320v3/BRADI_3g54610v3/BRADI_3g55410v3/BRADI_3g57311v3/BRADI_4g17410v3/BRADI_4g22060v3/BRADI_4g34510v3/BRADI_5g10950v3/BRADI_5g15904v3	22
GO:0000976	GO:0000976	transcription cis-regulatory region binding	26/1769	172/35125	0.151163	3.00147	6.05967	5.47185e-07	0.000235289	0.00021081	BRADI_1g12620v3/BRADI_1g13166v3/BRADI_1g14750v3/BRADI_1g20250v3/BRADI_1g26920v3/BRADI_1g43710v3/BRADI_2g05700v3/BRADI_2g08540v3/BRADI_2g11080v3/BRADI_2g17982v3/BRADI_2g40582v3/BRADI_2g46197v3/BRADI_2g47590v3/BRADI_2g48320v3/BRADI_2g49250v3/BRADI_3g11520v3/BRADI_3g17165v3/BRADI_3g36260v3/BRADI_3g42430v3/BRADI_3g52837v3/BRADI_4g03340v3/BRADI_4g03410v3/BRADI_4g06317v3/BRADI_4g27720v3/BRADI_4g36210v3…	26
GO:0009834	GO:0009834	plant-type secondary cell wall biogenesis	12/1769	46/35125	0.26087	5.17979	6.53264	2.01846e-06	0.000444887	0.000398601	BRADI_1g33300v3/BRADI_1g33320v3/BRADI_1g65750v3/BRADI_2g00220v3/BRADI_2g16840v3/BRADI_2g46410v3/BRADI_2g59400v3/BRADI_2g59410v3/BRADI_3g28350v3/BRADI_4g05130v3/BRADI_4g21220v3/BRADI_4g30540v3	12
GO:0015333	GO:0015333	peptide:proton symporter activity	12/1769	47/35125	0.255319	5.06958	6.42924	2.58655e-06	0.000444887	0.000398601	BRADI_1g21010v3/BRADI_1g22087v3/BRADI_1g34610v3/BRADI_1g37330v3/BRADI_2g27987v3/BRADI_3g28417v3/BRADI_3g39040v3/BRADI_3g47010v3/BRADI_4g21790v3/BRADI_5g01737v3/BRADI_5g20270v3/BRADI_5g22260v3	12
GO:1904680	GO:1904680	peptide transmembrane transporter activity	12/1769	47/35125	0.255319	5.06958	6.42924	2.58655e-06	0.000444887	0.000398601	BRADI_1g21010v3/BRADI_1g22087v3/BRADI_1g34610v3/BRADI_1g37330v3/BRADI_2g27987v3/BRADI_3g28417v3/BRADI_3g39040v3/BRADI_3g47010v3/BRADI_4g21790v3/BRADI_5g01737v3/BRADI_5g20270v3/BRADI_5g22260v3	12
GO:0009725	GO:0009725	response to hormone	11/1769	42/35125	0.261905	5.20034	6.27249	5.15949e-06	0.000739527	0.000662587	BRADI_1g33160v3/BRADI_2g08120v3/BRADI_2g19867v3/BRADI_2g59480v3/BRADI_3g04920v3/BRADI_3g49320v3/BRADI_4g06485v3/BRADI_4g17410v3/BRADI_4g20940v3/BRADI_5g10950v3/BRADI_5g15904v3	11
GO:0022857	GO:0022857	transmembrane transporter activity	43/1769	416/35125	0.103365	2.05241	4.97266	7.45951e-06	0.000916453	0.000821106	BRADI_1g21010v3/BRADI_1g22087v3/BRADI_1g25937v3/BRADI_1g26810v3/BRADI_1g27197v3/BRADI_1g34610v3/BRADI_1g37330v3/BRADI_1g67180v3/BRADI_1g71370v3/BRADI_1g78400v3/BRADI_2g11652v3/BRADI_2g16070v3/BRADI_2g21260v3/BRADI_2g25490v3/BRADI_2g27987v3/BRADI_2g40740v3/BRADI_2g47640v3/BRADI_2g56370v3/BRADI_3g00560v3/BRADI_3g00570v3/BRADI_3g16160v3/BRADI_3g28417v3/BRADI_3g32390v3/BRADI_3g34600v3/BRADI_3g39040v3…	43
GO:0044212	GO:0044212	GO:0044212	19/1769	122/35125	0.155738	3.0923	5.33128	1.14059e-05	0.00122613	0.00109856	BRADI_1g12620v3/BRADI_1g20250v3/BRADI_1g26920v3/BRADI_1g43710v3/BRADI_2g05700v3/BRADI_2g11080v3/BRADI_2g17982v3/BRADI_2g40582v3/BRADI_2g46197v3/BRADI_2g47590v3/BRADI_2g48320v3/BRADI_2g52370v3/BRADI_2g56520v3/BRADI_3g17165v3/BRADI_3g42430v3/BRADI_4g06317v3/BRADI_4g27720v3/BRADI_4g36210v3/BRADI_5g20130v3	19
GO:0004497	GO:0004497	monooxygenase activity	35/1769	323/35125	0.108359	2.15156	4.78813	1.88965e-05	0.00176141	0.00157815	BRADI_1g19560v3/BRADI_1g20240v3/BRADI_1g26120v3/BRADI_1g36800v3/BRADI_1g37576v3/BRADI_1g37730v3/BRADI_1g44200v3/BRADI_1g49831v3/BRADI_1g51780v3/BRADI_1g59680v3/BRADI_1g69040v3/BRADI_1g76110v3/BRADI_1g77597v3/BRADI_2g04240v3/BRADI_2g10302v3/BRADI_2g22050v3/BRADI_2g44160v3/BRADI_2g44300v3/BRADI_2g53470v3/BRADI_2g60920v3/BRADI_3g05860v3/BRADI_3g06240v3/BRADI_3g08356v3/BRADI_3g19260v3/BRADI_3g30510v3…	35
GO:0009733	GO:0009733	response to auxin	19/1769	127/35125	0.149606	2.97056	5.12329	2.04815e-05	0.00176141	0.00157815	BRADI_1g05410v3/BRADI_1g32390v3/BRADI_1g36930v3/BRADI_1g55370v3/BRADI_2g07770v3/BRADI_2g16850v3/BRADI_2g33417v3/BRADI_2g46420v3/BRADI_2g52370v3/BRADI_3g03670v3/BRADI_3g33440v3/BRADI_3g54610v3/BRADI_3g55410v3/BRADI_4g03690v3/BRADI_4g22060v3/BRADI_4g36990v3/BRADI_4g37000v3/BRADI_4g37020v3/BRADI_5g25010v3	19
GO:0016705	GO:0016705	oxidoreductase activity, acting on paired donors, with incorporation or reduction of molecular oxygen	31/1769	285/35125	0.108772	2.15976	4.5272	5.12568e-05	0.0039141	0.00350688	BRADI_1g19560v3/BRADI_1g20240v3/BRADI_1g26120v3/BRADI_1g36800v3/BRADI_1g37576v3/BRADI_1g37730v3/BRADI_1g49831v3/BRADI_1g51780v3/BRADI_1g59680v3/BRADI_1g69040v3/BRADI_1g76110v3/BRADI_1g77597v3/BRADI_2g22050v3/BRADI_2g44160v3/BRADI_2g44300v3/BRADI_2g53470v3/BRADI_2g60920v3/BRADI_3g06240v3/BRADI_3g08356v3/BRADI_3g19260v3/BRADI_3g26660v3/BRADI_3g30510v3/BRADI_3g30520v3/BRADI_3g30590v3/BRADI_3g36680v3…	31
GO:0010417	GO:0010417	glucuronoxylan biosynthetic process	6/1769	15/35125	0.4	7.94234	6.1932	5.46153e-05	0.0039141	0.00350688	BRADI_1g33320v3/BRADI_1g65750v3/BRADI_2g16840v3/BRADI_2g46410v3/BRADI_2g59400v3/BRADI_2g59410v3	6
GO:0006865	GO:0006865	amino acid transport	12/1769	67/35125	0.179104	3.55627	4.82314	0.000116817	0.00772787	0.00692387	BRADI_1g35530v3/BRADI_1g37990v3/BRADI_1g57880v3/BRADI_1g59830v3/BRADI_2g24910v3/BRADI_2g56970v3/BRADI_3g50560v3/BRADI_3g56569v3/BRADI_3g56578v3/BRADI_4g40570v3/BRADI_4g42150v3/BRADI_5g10510v3	12
GO:0035673	GO:0035673	oligopeptide transmembrane transporter activity	13/1769	78/35125	0.166667	3.30931	4.702	0.000132304	0.00776355	0.00695584	BRADI_1g21010v3/BRADI_1g22087v3/BRADI_1g34610v3/BRADI_1g37330v3/BRADI_2g27987v3/BRADI_3g28417v3/BRADI_3g39040v3/BRADI_3g47010v3/BRADI_4g21790v3/BRADI_5g01737v3/BRADI_5g17220v3/BRADI_5g20270v3/BRADI_5g22260v3	13
GO:0003333	GO:0003333	amino acid transmembrane transport	12/1769	68/35125	0.176471	3.50397	4.75966	0.000135411	0.00776355	0.00695584	BRADI_1g35530v3/BRADI_1g37990v3/BRADI_1g57880v3/BRADI_1g59830v3/BRADI_1g67830v3/BRADI_2g24910v3/BRADI_2g56970v3/BRADI_3g50560v3/BRADI_3g56569v3/BRADI_3g56578v3/BRADI_4g40570v3/BRADI_4g42150v3	12
GO:0006914	GO:0006914	autophagy	8/1769	33/35125	0.242424	4.81354	5.04731	0.000182555	0.00923514	0.00827432	BRADI_1g46420v3/BRADI_3g01650v3/BRADI_3g50130v3/BRADI_3g57280v3/BRADI_4g45390v3/BRADI_5g22295v3/BRADI_5g26480v3/BRADI_5g26907v3	8
GO:0017137	GO:0017137	GO:0017137	8/1769	33/35125	0.242424	4.81354	5.04731	0.000182555	0.00923514	0.00827432	BRADI_1g00450v3/BRADI_1g16590v3/BRADI_1g31650v3/BRADI_2g23480v3/BRADI_3g22450v3/BRADI_5g07280v3/BRADI_5g09737v3/BRADI_5g18647v3	8
GO:0015171	GO:0015171	amino acid transmembrane transporter activity	11/1769	64/35125	0.171875	3.41272	4.44902	0.000323916	0.015476	0.0138659	BRADI_1g35530v3/BRADI_1g37990v3/BRADI_1g57880v3/BRADI_1g59830v3/BRADI_2g24910v3/BRADI_2g56970v3/BRADI_3g50560v3/BRADI_3g56569v3/BRADI_3g56578v3/BRADI_4g40570v3/BRADI_4g42150v3	11
GO:0009705	GO:0009705	plant-type vacuole membrane	10/1769	55/35125	0.181818	3.61015	4.46127	0.00037524	0.0169846	0.0152175	BRADI_1g08380v3/BRADI_1g72417v3/BRADI_2g40740v3/BRADI_2g41730v3/BRADI_2g47387v3/BRADI_2g47640v3/BRADI_4g00987v3/BRADI_4g21220v3/BRADI_5g17690v3/BRADI_5g24387v3	10
GO:0004842	GO:0004842	ubiquitin-protein transferase activity	22/1769	198/35125	0.111111	2.20621	3.91969	0.00044253	0.0190288	0.017049	BRADI_1g43637v3/BRADI_1g52390v3/BRADI_1g68530v3/BRADI_1g73040v3/BRADI_2g22320v3/BRADI_2g26547v3/BRADI_2g33600v3/BRADI_2g40110v3/BRADI_2g57817v3/BRADI_3g06180v3/BRADI_3g14420v3/BRADI_3g35830v3/BRADI_3g36090v3/BRADI_3g45250v3/BRADI_4g14247v3/BRADI_4g16000v3/BRADI_4g16940v3/BRADI_4g22590v3/BRADI_4g29540v3/BRADI_4g31030v3/BRADI_5g12600v3/BRADI_5g19960v3	22
GO:0046777	GO:0046777	protein autophosphorylation	17/1769	137/35125	0.124088	2.46386	3.95349	0.000545061	0.0223215	0.0199992	BRADI_1g04440v3/BRADI_1g12150v3/BRADI_1g19880v3/BRADI_1g24970v3/BRADI_1g37210v3/BRADI_1g61637v3/BRADI_1g66160v3/BRADI_2g08350v3/BRADI_2g43940v3/BRADI_2g49447v3/BRADI_2g54080v3/BRADI_3g34470v3/BRADI_3g35137v3/BRADI_4g00877v3/BRADI_4g21836v3/BRADI_4g30827v3/BRADI_5g26907v3	17
GO:0009723	GO:0009723	response to ethylene	7/1769	30/35125	0.233333	4.63303	4.58444	0.000594198	0.0231175	0.0207124	BRADI_1g05260v3/BRADI_1g11090v3/BRADI_2g52370v3/BRADI_3g33440v3/BRADI_3g55730v3/BRADI_4g03690v3/BRADI_5g00700v3	7
GO:0032482	GO:0032482	Rab protein signal transduction	8/1769	39/35125	0.205128	4.073	4.42187	0.000618259	0.0231175	0.0207124	BRADI_1g26020v3/BRADI_1g54630v3/BRADI_1g68250v3/BRADI_1g75340v3/BRADI_2g41180v3/BRADI_3g27890v3/BRADI_3g47240v3/BRADI_4g00987v3	8
GO:0031347	GO:0031347	regulation of defense response	6/1769	24/35125	0.25	4.96396	4.47357	0.000993641	0.0341429	0.0305907	BRADI_1g72590v3/BRADI_2g05850v3/BRADI_3g49370v3/BRADI_4g31240v3/BRADI_5g08650v3/BRADI_5g24410v3	6
GO:0015018	GO:0015018	galactosylgalactosylxylosylprotein 3-beta-glucuronosyltransferase activity	4/1769	10/35125	0.4	7.94234	5.05637	0.00105394	0.0341429	0.0305907	BRADI_1g33320v3/BRADI_1g65750v3/BRADI_2g16840v3/BRADI_2g46410v3	4
GO:0044804	GO:0044804	nucleophagy	4/1769	10/35125	0.4	7.94234	5.05637	0.00105394	0.0341429	0.0305907	BRADI_1g46420v3/BRADI_2g59880v3/BRADI_3g01650v3/BRADI_3g57280v3	4
GO:0061630	GO:0061630	ubiquitin protein ligase activity	26/1769	267/35125	0.0973783	1.93353	3.52623	0.00107193	0.0341429	0.0305907	BRADI_1g04180v3/BRADI_1g12570v3/BRADI_1g13180v3/BRADI_1g15060v3/BRADI_1g20480v3/BRADI_1g27710v3/BRADI_1g28430v3/BRADI_1g31820v3/BRADI_1g33800v3/BRADI_1g35540v3/BRADI_1g47580v3/BRADI_1g62350v3/BRADI_1g68530v3/BRADI_1g75350v3/BRADI_2g04010v3/BRADI_2g31250v3/BRADI_2g31640v3/BRADI_2g34660v3/BRADI_3g04020v3/BRADI_3g06180v3/BRADI_3g10650v3/BRADI_3g30040v3/BRADI_3g45250v3/BRADI_3g56300v3/BRADI_4g31030v3…	26
GO:0042285	GO:0042285	xylosyltransferase activity	4/1769	11/35125	0.363636	7.22031	4.75168	0.00159031	0.0455888	0.0408458	BRADI_1g33320v3/BRADI_1g65750v3/BRADI_2g16840v3/BRADI_2g46410v3	4
GO:0061817	GO:0061817	endoplasmic reticulum-plasma membrane tethering	4/1769	11/35125	0.363636	7.22031	4.75168	0.00159031	0.0455888	0.0408458	BRADI_3g30380v3/BRADI_3g50040v3/BRADI_5g16840v3/BRADI_5g17900v3	4
GO:0090158	GO:0090158	endoplasmic reticulum membrane organization	4/1769	11/35125	0.363636	7.22031	4.75168	0.00159031	0.0455888	0.0408458	BRADI_3g30380v3/BRADI_3g50040v3/BRADI_5g16840v3/BRADI_5g17900v3	4

## Sheet: darkredGO-enrichment
	ID	Description	GeneRatio	BgRatio	RichFactor	FoldEnrichment	zScore	pvalue	p.adjust	qvalue	geneID	Count
GO:0008271	GO:0008271	secondary active sulfate transmembrane transporter activity	3/204	10/35125	0.3	51.6544	12.2446	2.24792e-05	0.00187736	0.001717	BRADI_1g71500v3/BRADI_1g71510v3/BRADI_2g48350v3	3
GO:0098661	GO:0098661	inorganic anion transmembrane transport	3/204	10/35125	0.3	51.6544	12.2446	2.24792e-05	0.00187736	0.001717	BRADI_1g71500v3/BRADI_1g71510v3/BRADI_2g48350v3	3
GO:0008272	GO:0008272	GO:0008272	3/204	11/35125	0.272727	46.9586	11.6519	3.07765e-05	0.00187736	0.001717	BRADI_1g71500v3/BRADI_1g71510v3/BRADI_2g48350v3	3
GO:0008509	GO:0008509	monoatomic anion transmembrane transporter activity	3/204	11/35125	0.272727	46.9586	11.6519	3.07765e-05	0.00187736	0.001717	BRADI_1g71500v3/BRADI_1g71510v3/BRADI_2g48350v3	3
GO:1902358	GO:1902358	sulfate transmembrane transport	3/204	11/35125	0.272727	46.9586	11.6519	3.07765e-05	0.00187736	0.001717	BRADI_1g71500v3/BRADI_1g71510v3/BRADI_2g48350v3	3
GO:0019344	GO:0019344	cysteine biosynthetic process	3/204	13/35125	0.230769	39.7342	10.6761	5.289e-05	0.00268857	0.00245892	BRADI_1g26530v3/BRADI_1g76140v3/BRADI_4g01130v3	3
GO:0015698	GO:0015698	inorganic anion transport	3/204	14/35125	0.214286	36.896	10.2674	6.70263e-05	0.00292043	0.00267097	BRADI_1g71500v3/BRADI_1g71510v3/BRADI_2g48350v3	3
GO:0098656	GO:0098656	monoatomic anion transmembrane transport	3/204	24/35125	0.125	21.5227	7.68694	0.000357068	0.0136132	0.0124504	BRADI_1g71500v3/BRADI_1g71510v3/BRADI_2g48350v3	3
GO:0006096	GO:0006096	glycolytic process	4/204	65/35125	0.0615385	10.5958	5.9184	0.000566963	0.0192137	0.0175725	BRADI_3g14040v3/BRADI_3g22340v3/BRADI_3g59050v3/BRADI_4g42810v3	4
GO:0006006	GO:0006006	glucose metabolic process	3/204	36/35125	0.0833333	14.3484	6.12449	0.00119669	0.0346056	0.0316496	BRADI_3g14040v3/BRADI_3g22930v3/BRADI_5g04020v3	3
GO:0048046	GO:0048046	apoplast	6/204	203/35125	0.0295567	5.0891	4.46581	0.00124807	0.0346056	0.0316496	BRADI_1g39167v3/BRADI_1g77990v3/BRADI_2g21010v3/BRADI_3g42330v3/BRADI_4g27910v3/BRADI_5g24550v3	6
GO:0015116	GO:0015116	sulfate transmembrane transporter activity	2/204	11/35125	0.181818	31.3057	7.68342	0.00178353	0.0453315	0.0414593	BRADI_1g71510v3/BRADI_2g48350v3	2
GO:0005986	GO:0005986	sucrose biosynthetic process	2/204	12/35125	0.166667	28.6969	7.33435	0.00213207	0.0464486	0.0424811	BRADI_1g30520v3/BRADI_2g36350v3	2
GO:0010319	GO:0010319	stromule	2/204	12/35125	0.166667	28.6969	7.33435	0.00213207	0.0464486	0.0424811	BRADI_3g17120v3/BRADI_3g22930v3	2

## Sheet: lightgreenGO-enrichment
	ID	Description	GeneRatio	BgRatio	RichFactor	FoldEnrichment	zScore	pvalue	p.adjust	qvalue	geneID	Count
GO:0006812	GO:0006812	monoatomic cation transport	7/349	73/35125	0.0958904	9.65086	7.41207	8.36e-06	0.00241556	0.00213833	BRADI_1g62270v3/BRADI_2g23070v3/BRADI_2g38330v3/BRADI_2g54410v3/BRADI_3g05340v3/BRADI_4g01526v3/BRADI_4g17381v3	7
GO:0009651	GO:0009651	response to salt stress	8/349	108/35125	0.0740741	7.45516	6.73061	1.3e-05	0.00241556	0.00213833	BRADI_1g46060v3/BRADI_1g67040v3/BRADI_2g02400v3/BRADI_2g02410v3/BRADI_2g35610v3/BRADI_3g57620v3/BRADI_4g32020v3/BRADI_4g37420v3	8
GO:0071577	GO:0071577	zinc ion transmembrane transport	4/349	21/35125	0.190476	19.1704	8.34394	5.02e-05	0.00620343	0.00549147	BRADI_2g33110v3/BRADI_2g34560v3/BRADI_2g38330v3/BRADI_5g21580v3	4
GO:0005385	GO:0005385	zinc ion transmembrane transporter activity	4/349	23/35125	0.173913	17.5034	7.93135	7.31e-05	0.00677645	0.00599873	BRADI_2g33110v3/BRADI_2g34560v3/BRADI_2g38330v3/BRADI_5g21580v3	4
GO:0000041	GO:0000041	transition metal ion transport	3/349	10/35125	0.3	30.1934	9.2494	0.000110813	0.00822233	0.00727867	BRADI_2g33110v3/BRADI_2g34560v3/BRADI_5g21580v3	3
GO:0035435	GO:0035435	phosphate ion transmembrane transport	3/349	11/35125	0.272727	27.4486	8.78887	0.000151246	0.00883671	0.00782253	BRADI_1g33777v3/BRADI_4g32020v3/BRADI_4g37420v3	3
GO:0098655	GO:0098655	monoatomic cation transmembrane transport	5/349	52/35125	0.0961538	9.67737	6.27305	0.00016673	0.00883671	0.00782253	BRADI_1g62270v3/BRADI_2g23070v3/BRADI_2g38330v3/BRADI_2g54410v3/BRADI_3g05340v3	5
GO:0008324	GO:0008324	monoatomic cation transmembrane transporter activity	4/349	32/35125	0.125	12.5806	6.56554	0.000276506	0.012823	0.0113513	BRADI_1g62270v3/BRADI_2g23070v3/BRADI_2g38330v3/BRADI_2g54410v3	4
GO:0042221	GO:0042221	response to chemical	5/349	62/35125	0.0806452	8.11651	5.61841	0.000382824	0.0157809	0.0139697	BRADI_2g55892v3/BRADI_3g31727v3/BRADI_3g31787v3/BRADI_3g31841v3/BRADI_5g10570v3	5
GO:0030247	GO:0030247	polysaccharide binding	6/349	102/35125	0.0588235	5.92028	4.98526	0.000557296	0.0201123	0.0178041	BRADI_2g02537v3/BRADI_2g38260v3/BRADI_5g01462v3/BRADI_5g03530v3/BRADI_5g03577v3/BRADI_5g03632v3	6
GO:0051259	GO:0051259	protein complex oligomerization	3/349	17/35125	0.176471	17.7608	6.92455	0.000596323	0.0201123	0.0178041	BRADI_1g67040v3/BRADI_2g02400v3/BRADI_2g02410v3	3
GO:0004805	GO:0004805	trehalose-phosphatase activity	3/349	20/35125	0.15	15.0967	6.31718	0.000977879	0.027243	0.0241163	BRADI_1g27470v3/BRADI_1g60950v3/BRADI_3g58960v3	3
GO:0005992	GO:0005992	trehalose biosynthetic process	3/349	20/35125	0.15	15.0967	6.31718	0.000977879	0.027243	0.0241163	BRADI_1g27470v3/BRADI_1g60950v3/BRADI_3g58960v3	3
GO:0045893	GO:0045893	positive regulation of DNA-templated transcription	7/349	157/35125	0.044586	4.48734	4.38717	0.00102804	0.027243	0.0241163	BRADI_1g46060v3/BRADI_1g75120v3/BRADI_2g26823v3/BRADI_3g42197v3/BRADI_3g55680v3/BRADI_4g32090v3/BRADI_4g35910v3	7
GO:0005315	GO:0005315	phosphate transmembrane transporter activity	3/349	21/35125	0.142857	14.3778	6.14315	0.0011325	0.0280105	0.0247958	BRADI_1g33777v3/BRADI_4g32020v3/BRADI_4g37420v3	3
GO:0007166	GO:0007166	cell surface receptor signaling pathway	6/349	120/35125	0.05	5.03223	4.43248	0.00130292	0.0302115	0.0267442	BRADI_2g38260v3/BRADI_5g01462v3/BRADI_5g03530v3/BRADI_5g03550v3/BRADI_5g03577v3/BRADI_5g03632v3	6
GO:0004364	GO:0004364	glutathione transferase activity	5/349	85/35125	0.0588235	5.92028	4.54979	0.00161181	0.0347476	0.0307597	BRADI_2g55892v3/BRADI_3g31727v3/BRADI_3g31787v3/BRADI_3g31841v3/BRADI_5g10570v3	5
GO:0009755	GO:0009755	hormone-mediated signaling pathway	3/349	24/35125	0.125	12.5806	5.68527	0.00168587	0.0347476	0.0307597	BRADI_1g75120v3/BRADI_3g55680v3/BRADI_4g26795v3	3

## Sheet: yellowGO-enrichment
	ID	Description	GeneRatio	BgRatio	RichFactor	FoldEnrichment	zScore	pvalue	p.adjust	qvalue	geneID	Count
GO:0009570	GO:0009570	chloroplast stroma	95/1617	256/35125	0.371094	8.06102	24.9087	6.11e-60	5.58e-57	4.72e-57	BRADI_1g00980v3/BRADI_1g01021v3/BRADI_1g04130v3/BRADI_1g04300v3/BRADI_1g09537v3/BRADI_1g16190v3/BRADI_1g24110v3/BRADI_1g26070v3/BRADI_1g28090v3/BRADI_1g33030v3/BRADI_1g33700v3/BRADI_1g33960v3/BRADI_1g38630v3/BRADI_1g45030v3/BRADI_1g46560v3/BRADI_1g47910v3/BRADI_1g49770v3/BRADI_1g55740v3/BRADI_1g56280v3/BRADI_1g56640v3/BRADI_1g57190v3/BRADI_1g58600v3/BRADI_1g60050v3/BRADI_1g60070v3/BRADI_1g62170v3…	95
GO:0009941	GO:0009941	chloroplast envelope	62/1617	193/35125	0.321244	6.97816	18.2943	3.08e-35	1.41e-32	1.19e-32	BRADI_1g01770v3/BRADI_1g04130v3/BRADI_1g09537v3/BRADI_1g21770v3/BRADI_1g26070v3/BRADI_1g28090v3/BRADI_1g30270v3/BRADI_1g33030v3/BRADI_1g38630v3/BRADI_1g45996v3/BRADI_1g51530v3/BRADI_1g55740v3/BRADI_1g60070v3/BRADI_1g62170v3/BRADI_1g62240v3/BRADI_1g62410v3/BRADI_1g62720v3/BRADI_1g65600v3/BRADI_1g71570v3/BRADI_1g76290v3/BRADI_1g76800v3/BRADI_1g76880v3/BRADI_2g02230v3/BRADI_2g11060v3/BRADI_2g25130v3…	62
GO:0009535	GO:0009535	chloroplast thylakoid membrane	49/1617	237/35125	0.206751	4.49111	11.8463	6.11e-19	1.86e-16	1.57e-16	BRADI_1g00940v3/BRADI_1g20440v3/BRADI_1g24220v3/BRADI_1g27280v3/BRADI_1g35210v3/BRADI_1g46622v3/BRADI_1g52707v3/BRADI_1g54970v3/BRADI_1g55740v3/BRADI_1g57190v3/BRADI_1g61250v3/BRADI_1g65467v3/BRADI_1g66090v3/BRADI_1g66296v3/BRADI_1g66790v3/BRADI_1g76290v3/BRADI_2g03350v3/BRADI_2g10740v3/BRADI_2g11060v3/BRADI_2g26940v3/BRADI_2g36130v3/BRADI_2g37780v3/BRADI_2g39200v3/BRADI_2g39950v3/BRADI_2g52400v3…	49
GO:0009658	GO:0009658	chloroplast organization	31/1617	107/35125	0.28972	6.29338	12.0465	7.21e-17	1.64e-14	1.39e-14	BRADI_1g06080v3/BRADI_1g16190v3/BRADI_1g23400v3/BRADI_1g24110v3/BRADI_1g51530v3/BRADI_1g57920v3/BRADI_1g60070v3/BRADI_1g69827v3/BRADI_2g03680v3/BRADI_2g14720v3/BRADI_2g15700v3/BRADI_2g26440v3/BRADI_2g36130v3/BRADI_2g51200v3/BRADI_2g52356v3/BRADI_2g52400v3/BRADI_2g53890v3/BRADI_2g55077v3/BRADI_3g09730v3/BRADI_3g20650v3/BRADI_3g21620v3/BRADI_3g29750v3/BRADI_3g32820v3/BRADI_3g38210v3/BRADI_3g50330v3…	31
GO:1901259	GO:1901259	chloroplast rRNA processing	15/1617	22/35125	0.681818	14.8107	14.2343	1.04e-15	1.91e-13	1.61e-13	BRADI_1g01021v3/BRADI_1g09450v3/BRADI_1g20440v3/BRADI_1g57190v3/BRADI_1g61250v3/BRADI_2g05390v3/BRADI_3g01450v3/BRADI_3g13790v3/BRADI_3g20650v3/BRADI_3g42700v3/BRADI_3g55190v3/BRADI_4g00640v3/BRADI_4g27050v3/BRADI_4g45410v3/BRADI_5g19970v3	15
GO:0009536	GO:0009536	plastid	51/1617	389/35125	0.131105	2.84791	8.05099	2.06e-11	3.14e-09	2.65e-09	BRADI_1g01047v3/BRADI_1g04300v3/BRADI_1g05804v3/BRADI_1g09537v3/BRADI_1g11720v3/BRADI_1g12260v3/BRADI_1g13200v3/BRADI_1g13490v3/BRADI_1g29500v3/BRADI_1g38630v3/BRADI_1g45996v3/BRADI_1g46622v3/BRADI_1g49770v3/BRADI_1g51530v3/BRADI_1g60070v3/BRADI_1g62720v3/BRADI_1g64430v3/BRADI_1g66830v3/BRADI_1g68540v3/BRADI_1g72400v3/BRADI_2g10278v3/BRADI_2g10740v3/BRADI_2g13680v3/BRADI_2g14460v3/BRADI_2g14567v3…	51
GO:0015995	GO:0015995	chlorophyll biosynthetic process	12/1617	25/35125	0.48	10.4267	10.3576	2.59e-10	3.38e-08	2.85e-08	BRADI_1g04300v3/BRADI_1g34513v3/BRADI_1g49770v3/BRADI_1g50040v3/BRADI_1g56280v3/BRADI_1g62410v3/BRADI_1g63087v3/BRADI_2g28460v3/BRADI_2g43900v3/BRADI_3g41270v3/BRADI_4g27210v3/BRADI_5g26230v3	12
GO:0009534	GO:0009534	chloroplast thylakoid	16/1617	50/35125	0.32	6.95114	9.25059	4.21e-10	4.81e-08	4.06e-08	BRADI_1g00980v3/BRADI_1g04300v3/BRADI_1g46560v3/BRADI_1g51530v3/BRADI_1g60070v3/BRADI_1g62410v3/BRADI_1g64430v3/BRADI_1g65600v3/BRADI_2g02930v3/BRADI_2g13680v3/BRADI_2g14720v3/BRADI_2g25130v3/BRADI_2g28460v3/BRADI_2g37780v3/BRADI_2g52730v3/BRADI_3g19120v3	16
GO:0016874	GO:0016874	ligase activity	24/1617	119/35125	0.201681	4.38097	8.11571	8.9e-10	9.03e-08	7.63e-08	BRADI_1g02490v3/BRADI_1g04300v3/BRADI_1g11720v3/BRADI_1g13490v3/BRADI_1g16770v3/BRADI_1g27450v3/BRADI_1g49770v3/BRADI_1g56640v3/BRADI_1g56890v3/BRADI_1g65540v3/BRADI_1g69530v3/BRADI_3g01950v3/BRADI_3g13397v3/BRADI_3g30350v3/BRADI_3g49150v3/BRADI_3g57220v3/BRADI_4g02380v3/BRADI_4g13940v3/BRADI_4g16830v3/BRADI_4g31680v3/BRADI_4g37620v3/BRADI_4g38980v3/BRADI_5g10140v3/BRADI_5g23667v3	24
GO:0009368	GO:0009368	endopeptidase Clp complex	9/1617	14/35125	0.642857	13.9644	10.658	1.47e-09	1.35e-07	1.14e-07	BRADI_1g51530v3/BRADI_1g60070v3/BRADI_1g62720v3/BRADI_1g64430v3/BRADI_2g10278v3/BRADI_2g13680v3/BRADI_2g14460v3/BRADI_3g21620v3/BRADI_4g15781v3	9
GO:0006412	GO:0006412	translation	55/1617	500/35125	0.11	2.38946	6.87413	2.65e-09	2.2e-07	1.86e-07	BRADI_1g02030v3/BRADI_1g03220v3/BRADI_1g04130v3/BRADI_1g05788v3/BRADI_1g05804v3/BRADI_1g07370v3/BRADI_1g13490v3/BRADI_1g24110v3/BRADI_1g30811v3/BRADI_1g33030v3/BRADI_1g56890v3/BRADI_1g62170v3/BRADI_1g64130v3/BRADI_1g65900v3/BRADI_1g67170v3/BRADI_1g69650v3/BRADI_1g71425v3/BRADI_1g73720v3/BRADI_1g76880v3/BRADI_1g77060v3/BRADI_2g06080v3/BRADI_2g26940v3/BRADI_2g40040v3/BRADI_2g41027v3/BRADI_2g41560v3…	55
GO:0042793	GO:0042793	plastid transcription	8/1617	12/35125	0.666667	14.4816	10.2608	8.32e-09	6.33e-07	5.35e-07	BRADI_1g03450v3/BRADI_2g14720v3/BRADI_2g47720v3/BRADI_2g51140v3/BRADI_2g55077v3/BRADI_4g04560v3/BRADI_4g12180v3/BRADI_5g15550v3	8
GO:0051117	GO:0051117	ATPase binding	9/1617	18/35125	0.5	10.8612	9.19285	3.03e-08	1.99e-06	1.69e-06	BRADI_1g51530v3/BRADI_1g60070v3/BRADI_1g62720v3/BRADI_1g64430v3/BRADI_2g10278v3/BRADI_2g13680v3/BRADI_2g14460v3/BRADI_3g21620v3/BRADI_4g15781v3	9
GO:0008652	GO:0008652	amino acid biosynthetic process	20/1617	101/35125	0.19802	4.30145	7.29903	3.06e-08	1.99e-06	1.69e-06	BRADI_1g35600v3/BRADI_1g45304v3/BRADI_1g55440v3/BRADI_1g65540v3/BRADI_1g67240v3/BRADI_1g74360v3/BRADI_2g03800v3/BRADI_2g10490v3/BRADI_2g15790v3/BRADI_2g23507v3/BRADI_2g46670v3/BRADI_2g53170v3/BRADI_2g59490v3/BRADI_3g06050v3/BRADI_3g44130v3/BRADI_4g06810v3/BRADI_4g08830v3/BRADI_4g20840v3/BRADI_5g05430v3/BRADI_5g12870v3	20
GO:0006515	GO:0006515	protein quality control for misfolded or incompletely synthesized proteins	9/1617	20/35125	0.45	9.77505	8.62309	9.62e-08	5.56e-06	4.7e-06	BRADI_1g51530v3/BRADI_1g60070v3/BRADI_1g62720v3/BRADI_1g64430v3/BRADI_2g10278v3/BRADI_2g13680v3/BRADI_2g14460v3/BRADI_3g21620v3/BRADI_4g15781v3	9
GO:0031969	GO:0031969	chloroplast membrane	13/1617	46/35125	0.282609	6.13892	7.66143	9.74e-08	5.56e-06	4.7e-06	BRADI_1g06080v3/BRADI_1g41797v3/BRADI_1g67750v3/BRADI_2g28120v3/BRADI_2g54047v3/BRADI_3g14181v3/BRADI_3g29900v3/BRADI_3g35900v3/BRADI_3g56350v3/BRADI_4g16010v3/BRADI_4g31990v3/BRADI_4g39110v3/BRADI_5g25667v3	13
GO:0016853	GO:0016853	isomerase activity	25/1617	162/35125	0.154321	3.35221	6.59192	1.14e-07	6.1e-06	5.16e-06	BRADI_1g06750v3/BRADI_1g17220v3/BRADI_1g24500v3/BRADI_1g27191v3/BRADI_1g42820v3/BRADI_1g54970v3/BRADI_1g55740v3/BRADI_1g63050v3/BRADI_1g74850v3/BRADI_2g03170v3/BRADI_2g09880v3/BRADI_2g11060v3/BRADI_2g39950v3/BRADI_3g01630v3/BRADI_3g06050v3/BRADI_3g07320v3/BRADI_3g18750v3/BRADI_3g23340v3/BRADI_3g41270v3/BRADI_3g41800v3/BRADI_4g36310v3/BRADI_4g42842v3/BRADI_5g02990v3/BRADI_5g18670v3/BRADI_5g20770v3	25
GO:0000162	GO:0000162	L-tryptophan biosynthetic process	8/1617	17/35125	0.470588	10.2223	8.35491	3.32e-07	1.68e-05	1.42e-05	BRADI_1g35600v3/BRADI_1g55440v3/BRADI_1g67240v3/BRADI_1g76800v3/BRADI_4g08830v3/BRADI_5g05430v3/BRADI_5g12580v3/BRADI_5g12870v3	8
GO:0009735	GO:0009735	response to cytokinin	10/1617	29/35125	0.344828	7.49046	7.68118	3.73e-07	1.79e-05	1.51e-05	BRADI_1g17220v3/BRADI_1g55740v3/BRADI_1g62170v3/BRADI_1g64130v3/BRADI_1g76880v3/BRADI_2g11060v3/BRADI_2g59210v3/BRADI_3g01550v3/BRADI_3g18820v3/BRADI_5g26740v3	10
GO:0005759	GO:0005759	mitochondrial matrix	14/1617	61/35125	0.229508	4.98545	6.84376	5.34e-07	2.44e-05	2.06e-05	BRADI_2g02890v3/BRADI_3g05950v3/BRADI_3g18970v3/BRADI_3g22430v3/BRADI_3g33770v3/BRADI_3g41480v3/BRADI_3g48540v3/BRADI_3g56126v3/BRADI_3g60027v3/BRADI_4g05930v3/BRADI_4g45030v3/BRADI_4g45410v3/BRADI_5g10250v3/BRADI_5g12100v3	14
GO:0006098	GO:0006098	pentose-phosphate shunt	8/1617	19/35125	0.421053	9.14624	7.80236	9.5e-07	4.13e-05	3.49e-05	BRADI_1g06750v3/BRADI_1g22050v3/BRADI_1g51670v3/BRADI_1g55740v3/BRADI_1g60050v3/BRADI_1g73770v3/BRADI_3g47910v3/BRADI_4g35867v3	8
GO:0010027	GO:0010027	thylakoid membrane organization	10/1617	32/35125	0.3125	6.78823	7.19603	1.06e-06	4.39e-05	3.71e-05	BRADI_1g06080v3/BRADI_1g63380v3/BRADI_2g03350v3/BRADI_2g03680v3/BRADI_2g14720v3/BRADI_2g37780v3/BRADI_2g52356v3/BRADI_3g09730v3/BRADI_3g37770v3/BRADI_5g15520v3	10
GO:0004812	GO:0004812	aminoacyl-tRNA ligase activity	13/1617	56/35125	0.232143	5.04268	6.65097	1.18e-06	4.67e-05	3.95e-05	BRADI_1g27450v3/BRADI_1g56640v3/BRADI_1g56890v3/BRADI_2g01511v3/BRADI_3g01950v3/BRADI_3g13397v3/BRADI_3g30350v3/BRADI_3g49150v3/BRADI_3g57220v3/BRADI_4g05930v3/BRADI_4g13940v3/BRADI_4g37620v3/BRADI_4g38980v3	13
GO:0016209	GO:0016209	antioxidant activity	7/1617	15/35125	0.466667	10.1371	7.77536	2.01e-06	7.64e-05	6.46e-05	BRADI_1g09910v3/BRADI_1g46622v3/BRADI_1g53100v3/BRADI_1g69680v3/BRADI_3g43070v3/BRADI_3g45140v3/BRADI_5g09650v3	7
GO:0006457	GO:0006457	protein folding	23/1617	165/35125	0.139394	3.02796	5.73586	2.22e-06	8.11e-05	6.86e-05	BRADI_1g42820v3/BRADI_1g50270v3/BRADI_1g56800v3/BRADI_2g11060v3/BRADI_2g30560v3/BRADI_2g38210v3/BRADI_2g39950v3/BRADI_2g57530v3/BRADI_2g57537v3/BRADI_2g59520v3/BRADI_3g00480v3/BRADI_3g22430v3/BRADI_3g33770v3/BRADI_3g38897v3/BRADI_3g48540v3/BRADI_3g60027v3/BRADI_4g29820v3/BRADI_4g33878v3/BRADI_4g38090v3/BRADI_4g39470v3/BRADI_4g41597v3/BRADI_5g02890v3/BRADI_5g10250v3	23
GO:0004176	GO:0004176	ATP-dependent peptidase activity	10/1617	35/35125	0.285714	6.20638	6.76957	2.65e-06	9.32e-05	7.87e-05	BRADI_1g51530v3/BRADI_1g60070v3/BRADI_1g62720v3/BRADI_1g64430v3/BRADI_2g10278v3/BRADI_2g13210v3/BRADI_2g13680v3/BRADI_2g14460v3/BRADI_3g21620v3/BRADI_4g15781v3	10
GO:0003755	GO:0003755	peptidyl-prolyl cis-trans isomerase activity	13/1617	61/35125	0.213115	4.62935	6.23226	3.3e-06	0.000111635	9.43e-05	BRADI_1g17220v3/BRADI_1g24500v3/BRADI_1g27191v3/BRADI_1g42820v3/BRADI_1g54970v3/BRADI_2g11060v3/BRADI_2g39950v3/BRADI_2g57530v3/BRADI_3g01630v3/BRADI_3g07320v3/BRADI_3g41800v3/BRADI_4g42842v3/BRADI_5g02990v3	13
GO:0009654	GO:0009654	photosystem II oxygen evolving complex	8/1617	23/35125	0.347826	7.55559	6.90864	5.23e-06	0.000165238	0.000139643	BRADI_1g66296v3/BRADI_1g77047v3/BRADI_2g43680v3/BRADI_2g52730v3/BRADI_3g39830v3/BRADI_3g40190v3/BRADI_4g04640v3/BRADI_5g10500v3	8
GO:0005840	GO:0005840	ribosome	38/1617	375/35125	0.101333	2.2012	5.1373	5.25e-06	0.000165238	0.000139643	BRADI_1g02030v3/BRADI_1g03220v3/BRADI_1g04130v3/BRADI_1g05788v3/BRADI_1g05804v3/BRADI_1g07370v3/BRADI_1g30811v3/BRADI_1g33030v3/BRADI_1g38630v3/BRADI_1g62170v3/BRADI_1g65900v3/BRADI_1g67170v3/BRADI_1g69650v3/BRADI_1g71425v3/BRADI_1g73720v3/BRADI_1g76880v3/BRADI_1g77060v3/BRADI_2g06080v3/BRADI_2g16350v3/BRADI_2g26940v3/BRADI_2g40040v3/BRADI_2g41560v3/BRADI_2g44440v3/BRADI_2g45730v3/BRADI_2g46520v3…	38
GO:0006779	GO:0006779	porphyrin-containing compound biosynthetic process	7/1617	17/35125	0.411765	8.94449	7.19731	5.6e-06	0.000170301	0.000143922	BRADI_1g34513v3/BRADI_1g63087v3/BRADI_2g43900v3/BRADI_3g05160v3/BRADI_3g18051v3/BRADI_3g41270v3/BRADI_4g39227v3	7
GO:0031977	GO:0031977	thylakoid lumen	6/1617	12/35125	0.5	10.8612	7.50529	6.86e-06	0.000201926	0.000170648	BRADI_2g11060v3/BRADI_2g39950v3/BRADI_2g52730v3/BRADI_2g53170v3/BRADI_3g07320v3/BRADI_5g02990v3	6
GO:0051536	GO:0051536	iron-sulfur cluster binding	19/1617	129/35125	0.147287	3.19941	5.49762	7.35e-06	0.000209608	0.00017714	BRADI_1g12260v3/BRADI_1g13200v3/BRADI_1g27280v3/BRADI_1g33700v3/BRADI_1g33960v3/BRADI_1g53800v3/BRADI_1g64160v3/BRADI_1g71000v3/BRADI_2g35070v3/BRADI_2g44900v3/BRADI_2g46670v3/BRADI_2g62280v3/BRADI_3g30080v3/BRADI_4g14840v3/BRADI_4g39227v3/BRADI_4g45030v3/BRADI_5g09320v3/BRADI_5g12100v3/BRADI_5g13790v3	19
GO:0051082	GO:0051082	unfolded protein binding	19/1617	133/35125	0.142857	3.10319	5.33829	1.15e-05	0.000313571	0.000265	BRADI_1g03580v3/BRADI_1g77100v3/BRADI_2g11060v3/BRADI_2g30560v3/BRADI_2g38210v3/BRADI_2g39950v3/BRADI_2g57537v3/BRADI_3g00480v3/BRADI_3g22430v3/BRADI_3g33770v3/BRADI_3g38897v3/BRADI_3g48540v3/BRADI_3g60027v3/BRADI_4g33878v3/BRADI_4g38090v3/BRADI_4g39470v3/BRADI_4g41597v3/BRADI_5g02890v3/BRADI_5g10250v3	19
GO:0008033	GO:0008033	tRNA processing	14/1617	78/35125	0.179487	3.89888	5.63034	1.17e-05	0.000313571	0.000265	BRADI_1g63050v3/BRADI_2g07852v3/BRADI_2g11360v3/BRADI_2g30590v3/BRADI_2g39361v3/BRADI_2g62280v3/BRADI_3g35517v3/BRADI_3g58120v3/BRADI_4g34460v3/BRADI_4g43030v3/BRADI_5g00600v3/BRADI_5g03740v3/BRADI_5g13790v3/BRADI_5g27596v3	14
GO:0019843	GO:0019843	rRNA binding	15/1617	90/35125	0.166667	3.62039	5.46787	1.46e-05	0.000381838	0.000322692	BRADI_1g02030v3/BRADI_1g03220v3/BRADI_1g62170v3/BRADI_1g77060v3/BRADI_2g06080v3/BRADI_2g16140v3/BRADI_2g26440v3/BRADI_2g26940v3/BRADI_2g46520v3/BRADI_3g01450v3/BRADI_3g56060v3/BRADI_4g04560v3/BRADI_4g16480v3/BRADI_4g26900v3/BRADI_5g23877v3	15
GO:0009706	GO:0009706	chloroplast inner membrane	8/1617	27/35125	0.296296	6.43624	6.20758	2.01e-05	0.000507679	0.000429041	BRADI_1g07980v3/BRADI_1g30270v3/BRADI_2g51200v3/BRADI_3g56350v3/BRADI_4g31990v3/BRADI_5g08930v3/BRADI_5g10800v3/BRADI_5g19460v3	8
GO:0006782	GO:0006782	protoporphyrinogen IX biosynthetic process	6/1617	14/35125	0.428571	9.30957	6.8313	2.06e-05	0.000507679	0.000429041	BRADI_1g34513v3/BRADI_1g63087v3/BRADI_2g43900v3/BRADI_3g05160v3/BRADI_3g18051v3/BRADI_3g41270v3	6
GO:0006807	GO:0006807	GO:0006807	12/1617	63/35125	0.190476	4.13759	5.47558	2.62e-05	0.000629013	0.000531581	BRADI_1g03440v3/BRADI_1g55030v3/BRADI_1g65540v3/BRADI_1g69530v3/BRADI_2g46670v3/BRADI_3g14650v3/BRADI_3g44960v3/BRADI_3g46050v3/BRADI_3g50520v3/BRADI_3g57027v3/BRADI_3g60640v3/BRADI_5g20660v3	12
GO:0006364	GO:0006364	rRNA processing	17/1617	118/35125	0.144068	3.12949	5.09004	2.93e-05	0.000685275	0.000579128	BRADI_1g05420v3/BRADI_1g30180v3/BRADI_1g30290v3/BRADI_1g44700v3/BRADI_1g51470v3/BRADI_1g71000v3/BRADI_1g74850v3/BRADI_2g00677v3/BRADI_2g16350v3/BRADI_2g44900v3/BRADI_2g50830v3/BRADI_2g52920v3/BRADI_2g62280v3/BRADI_3g20650v3/BRADI_4g04560v3/BRADI_4g33067v3/BRADI_5g00600v3	17
GO:0008173	GO:0008173	RNA methyltransferase activity	6/1617	15/35125	0.4	8.68893	6.54303	3.3e-05	0.000752108	0.000635608	BRADI_1g12250v3/BRADI_1g71000v3/BRADI_2g05816v3/BRADI_2g36660v3/BRADI_2g44900v3/BRADI_2g62280v3	6
GO:0044183	GO:0044183	protein folding chaperone	10/1617	46/35125	0.217391	4.72224	5.54936	3.71e-05	0.000826556	0.000698525	BRADI_1g42820v3/BRADI_1g57050v3/BRADI_1g58600v3/BRADI_2g30560v3/BRADI_2g57530v3/BRADI_3g33770v3/BRADI_3g60027v3/BRADI_4g33878v3/BRADI_4g39470v3/BRADI_5g15612v3	10
GO:0003735	GO:0003735	structural constituent of ribosome	37/1617	395/35125	0.0936709	2.03475	4.54322	3.91e-05	0.000849907	0.000718259	BRADI_1g02030v3/BRADI_1g03220v3/BRADI_1g04130v3/BRADI_1g05788v3/BRADI_1g05804v3/BRADI_1g07370v3/BRADI_1g30811v3/BRADI_1g33030v3/BRADI_1g62170v3/BRADI_1g64130v3/BRADI_1g65900v3/BRADI_1g67170v3/BRADI_1g69650v3/BRADI_1g71425v3/BRADI_1g73720v3/BRADI_1g76880v3/BRADI_1g77060v3/BRADI_2g06080v3/BRADI_2g26940v3/BRADI_2g40040v3/BRADI_2g41560v3/BRADI_2g44440v3/BRADI_2g45730v3/BRADI_2g46520v3/BRADI_2g49850v3…	37
GO:0048564	GO:0048564	photosystem I assembly	5/1617	10/35125	0.5	10.8612	6.85117	4.26e-05	0.00090534	0.000765105	BRADI_1g06080v3/BRADI_2g52400v3/BRADI_3g37770v3/BRADI_3g52580v3/BRADI_4g04640v3	5
GO:0009793	GO:0009793	embryo development ending in seed dormancy	15/1617	100/35125	0.15	3.25835	4.96804	5.26e-05	0.00108709	0.000918699	BRADI_1g01460v3/BRADI_1g24110v3/BRADI_1g46560v3/BRADI_1g56890v3/BRADI_1g62170v3/BRADI_1g63380v3/BRADI_2g11360v3/BRADI_2g14520v3/BRADI_2g32290v3/BRADI_2g46040v3/BRADI_3g09730v3/BRADI_3g29900v3/BRADI_4g12180v3/BRADI_4g26900v3/BRADI_5g14610v3	15
GO:0006418	GO:0006418	tRNA aminoacylation for protein translation	10/1617	48/35125	0.208333	4.52548	5.36922	5.48e-05	0.00108709	0.000918699	BRADI_1g27450v3/BRADI_1g56640v3/BRADI_1g56890v3/BRADI_3g01950v3/BRADI_3g13397v3/BRADI_3g30350v3/BRADI_3g49150v3/BRADI_3g57220v3/BRADI_4g13940v3/BRADI_4g37620v3	10
GO:0042026	GO:0042026	protein refolding	10/1617	48/35125	0.208333	4.52548	5.36922	5.48e-05	0.00108709	0.000918699	BRADI_1g03580v3/BRADI_1g16190v3/BRADI_1g50270v3/BRADI_2g30560v3/BRADI_3g00480v3/BRADI_4g33878v3/BRADI_4g38090v3/BRADI_4g39470v3/BRADI_4g41597v3/BRADI_5g02890v3	10
GO:0071705	GO:0071705	nitrogen compound transport	11/1617	58/35125	0.189655	4.11975	5.22357	5.88e-05	0.00114219	0.000965265	BRADI_1g01770v3/BRADI_1g08301v3/BRADI_2g02880v3/BRADI_2g06520v3/BRADI_2g09790v3/BRADI_2g28120v3/BRADI_2g61677v3/BRADI_4g06740v3/BRADI_4g06757v3/BRADI_4g31560v3/BRADI_5g11757v3	11
GO:0034599	GO:0034599	cellular response to oxidative stress	8/1617	31/35125	0.258065	5.60576	5.63571	6.05e-05	0.00115066	0.000972427	BRADI_1g33720v3/BRADI_1g46622v3/BRADI_3g42340v3/BRADI_3g43070v3/BRADI_3g45700v3/BRADI_4g41180v3/BRADI_5g13660v3/BRADI_5g20670v3	8
GO:0006568	GO:0006568	L-tryptophan metabolic process	5/1617	11/35125	0.454545	9.87378	6.46618	7.52e-05	0.00137313	0.00116044	BRADI_1g35600v3/BRADI_1g55440v3/BRADI_4g08830v3/BRADI_5g05430v3/BRADI_5g12870v3	5
GO:0033014	GO:0033014	tetrapyrrole biosynthetic process	5/1617	11/35125	0.454545	9.87378	6.46618	7.52e-05	0.00137313	0.00116044	BRADI_1g34513v3/BRADI_3g05160v3/BRADI_3g19120v3/BRADI_3g41270v3/BRADI_4g27210v3	5
GO:0043022	GO:0043022	ribosome binding	10/1617	52/35125	0.192308	4.17737	5.03693	0.00011206	0.0020061	0.00169536	BRADI_1g00980v3/BRADI_1g06772v3/BRADI_1g42820v3/BRADI_2g16350v3/BRADI_2g57530v3/BRADI_2g62580v3/BRADI_3g11870v3/BRADI_3g27307v3/BRADI_4g23475v3/BRADI_5g23877v3	10
GO:0009073	GO:0009073	aromatic amino acid family biosynthetic process	8/1617	34/35125	0.235294	5.11114	5.26849	0.000123109	0.00209677	0.00177199	BRADI_1g35600v3/BRADI_1g55440v3/BRADI_1g67240v3/BRADI_3g06050v3/BRADI_4g08830v3/BRADI_4g36507v3/BRADI_5g05430v3/BRADI_5g12870v3	8
GO:0009543	GO:0009543	chloroplast thylakoid lumen	5/1617	12/35125	0.416667	9.05097	6.12756	0.000124015	0.00209677	0.00177199	BRADI_1g08718v3/BRADI_2g02930v3/BRADI_2g39950v3/BRADI_3g01630v3/BRADI_4g04640v3	5
GO:0042644	GO:0042644	chloroplast nucleoid	5/1617	12/35125	0.416667	9.05097	6.12756	0.000124015	0.00209677	0.00177199	BRADI_1g50550v3/BRADI_2g26440v3/BRADI_2g55077v3/BRADI_4g19560v3/BRADI_5g15550v3	5
GO:0000049	GO:0000049	tRNA binding	9/1617	44/35125	0.204545	4.4432	5.02037	0.000149416	0.0024803	0.00209611	BRADI_2g08490v3/BRADI_2g30590v3/BRADI_3g01950v3/BRADI_3g49150v3/BRADI_3g57220v3/BRADI_3g58120v3/BRADI_4g05930v3/BRADI_4g13940v3/BRADI_5g13790v3	9
GO:0004252	GO:0004252	serine-type endopeptidase activity	17/1617	135/35125	0.125926	2.7354	4.43791	0.000162184	0.00264418	0.00223461	BRADI_1g07700v3/BRADI_1g51530v3/BRADI_1g60070v3/BRADI_1g62720v3/BRADI_1g64430v3/BRADI_2g10278v3/BRADI_2g11031v3/BRADI_2g13680v3/BRADI_2g14460v3/BRADI_2g36130v3/BRADI_3g10037v3/BRADI_3g10058v3/BRADI_3g21620v3/BRADI_3g57130v3/BRADI_4g01490v3/BRADI_4g15781v3/BRADI_4g31990v3	17
GO:0080142	GO:0080142	regulation of salicylic acid biosynthetic process	5/1617	13/35125	0.384615	8.35474	5.82632	0.000193877	0.00310544	0.00262442	BRADI_1g03470v3/BRADI_2g02310v3/BRADI_4g05010v3/BRADI_4g05360v3/BRADI_5g24460v3	5
GO:0019898	GO:0019898	extrinsic component of membrane	8/1617	37/35125	0.216216	4.69672	4.9422	0.000231526	0.00364454	0.00308001	BRADI_1g66296v3/BRADI_1g77047v3/BRADI_2g43680v3/BRADI_2g52730v3/BRADI_3g39830v3/BRADI_3g40190v3/BRADI_4g04640v3/BRADI_5g10500v3	8
GO:0106074	GO:0106074	aminoacyl-tRNA metabolism involved in translational fidelity	5/1617	14/35125	0.357143	7.75797	5.55574	0.000290157	0.00449006	0.00379456	BRADI_1g56890v3/BRADI_2g08490v3/BRADI_3g15390v3/BRADI_3g30350v3/BRADI_3g57220v3	5
GO:0030488	GO:0030488	tRNA methylation	7/1617	30/35125	0.233333	5.06854	4.89733	0.000346049	0.00526571	0.00445007	BRADI_1g71000v3/BRADI_2g05816v3/BRADI_2g30590v3/BRADI_2g40507v3/BRADI_2g44900v3/BRADI_2g62280v3/BRADI_3g35517v3	7
GO:0051539	GO:0051539	4 iron, 4 sulfur cluster binding	12/1617	83/35125	0.144578	3.14058	4.28902	0.000407371	0.0060972	0.00515277	BRADI_1g08620v3/BRADI_1g33700v3/BRADI_1g53800v3/BRADI_1g64160v3/BRADI_1g71000v3/BRADI_2g12830v3/BRADI_2g44900v3/BRADI_2g62280v3/BRADI_4g14840v3/BRADI_4g39227v3/BRADI_5g12100v3/BRADI_5g13790v3	12
GO:0045454	GO:0045454	cell redox homeostasis	16/1617	133/35125	0.120301	2.61321	4.09464	0.00042072	0.00619544	0.00523578	BRADI_1g17430v3/BRADI_1g28090v3/BRADI_1g46622v3/BRADI_1g53100v3/BRADI_1g74180v3/BRADI_2g16550v3/BRADI_2g34770v3/BRADI_2g61580v3/BRADI_3g30080v3/BRADI_3g35050v3/BRADI_3g42820v3/BRADI_3g45140v3/BRADI_3g55030v3/BRADI_4g29820v3/BRADI_4g45030v3/BRADI_5g09650v3	16
GO:0009409	GO:0009409	response to cold	12/1617	85/35125	0.141176	3.06668	4.19067	0.000508624	0.00737102	0.00622927	BRADI_1g56800v3/BRADI_1g65600v3/BRADI_1g73770v3/BRADI_1g76850v3/BRADI_2g05816v3/BRADI_2g21120v3/BRADI_2g59520v3/BRADI_3g09730v3/BRADI_3g18820v3/BRADI_3g26980v3/BRADI_4g27050v3/BRADI_5g11757v3	12
GO:0042803	GO:0042803	protein homodimerization activity	11/1617	74/35125	0.148649	3.22899	4.21655	0.000550934	0.00785942	0.00664202	BRADI_1g01460v3/BRADI_1g30270v3/BRADI_1g65540v3/BRADI_2g13860v3/BRADI_2g23890v3/BRADI_3g14650v3/BRADI_3g15660v3/BRADI_3g18970v3/BRADI_3g22430v3/BRADI_3g48540v3/BRADI_5g10250v3	11
GO:0000373	GO:0000373	Group II intron splicing	6/1617	24/35125	0.25	5.43058	4.76968	0.000620179	0.00871114	0.00736181	BRADI_1g03180v3/BRADI_2g04397v3/BRADI_2g15890v3/BRADI_3g52580v3/BRADI_4g14900v3/BRADI_4g28800v3	6
GO:0016791	GO:0016791	phosphatase activity	14/1617	112/35125	0.125	2.71529	3.99406	0.000640432	0.00877637	0.00741694	BRADI_1g31810v3/BRADI_1g46220v3/BRADI_1g51970v3/BRADI_1g78020v3/BRADI_1g78040v3/BRADI_2g05270v3/BRADI_2g40950v3/BRADI_2g45880v3/BRADI_2g52356v3/BRADI_4g06810v3/BRADI_4g24006v3/BRADI_4g39570v3/BRADI_4g40860v3/BRADI_4g42300v3	14
GO:0051085	GO:0051085	chaperone cofactor-dependent protein refolding	9/1617	53/35125	0.169811	3.6887	4.30311	0.000644049	0.00877637	0.00741694	BRADI_1g03580v3/BRADI_2g30560v3/BRADI_2g38210v3/BRADI_3g33770v3/BRADI_3g60027v3/BRADI_4g29820v3/BRADI_4g33878v3/BRADI_4g39470v3/BRADI_4g41597v3	9
GO:0006096	GO:0006096	glycolytic process	10/1617	65/35125	0.153846	3.3419	4.15146	0.000737663	0.00952893	0.00805293	BRADI_2g03170v3/BRADI_2g21120v3/BRADI_2g33380v3/BRADI_2g58050v3/BRADI_3g14120v3/BRADI_3g41480v3/BRADI_3g59750v3/BRADI_4g05830v3/BRADI_4g30260v3/BRADI_4g36310v3	10
GO:0015711	GO:0015711	organic anion transport	9/1617	54/35125	0.166667	3.62039	4.23322	0.000741675	0.00952893	0.00805293	BRADI_1g01770v3/BRADI_1g08301v3/BRADI_2g02880v3/BRADI_2g06520v3/BRADI_2g09790v3/BRADI_2g28120v3/BRADI_2g61677v3/BRADI_4g31560v3/BRADI_5g11757v3	9
GO:0010039	GO:0010039	response to iron ion	4/1617	10/35125	0.4	8.68893	5.34198	0.00075146	0.00952893	0.00805293	BRADI_2g61677v3/BRADI_3g43070v3/BRADI_3g50260v3/BRADI_3g50263v3	4
GO:0019430	GO:0019430	removal of superoxide radicals	4/1617	10/35125	0.4	8.68893	5.34198	0.00075146	0.00952893	0.00805293	BRADI_1g50550v3/BRADI_1g69680v3/BRADI_3g43070v3/BRADI_5g18900v3	4
GO:0047134	GO:0047134	protein-disulfide reductase [NAD(P)H] activity	4/1617	10/35125	0.4	8.68893	5.34198	0.00075146	0.00952893	0.00805293	BRADI_1g59990v3/BRADI_2g61580v3/BRADI_3g35050v3/BRADI_3g37770v3	4
GO:0008168	GO:0008168	methyltransferase activity	23/1617	241/35125	0.0954357	2.07308	3.67208	0.000818746	0.0102399	0.0086538	BRADI_1g03440v3/BRADI_1g09450v3/BRADI_1g19240v3/BRADI_1g49130v3/BRADI_1g50040v3/BRADI_1g71000v3/BRADI_2g05816v3/BRADI_2g30590v3/BRADI_2g44900v3/BRADI_2g60180v3/BRADI_2g62280v3/BRADI_3g16950v3/BRADI_3g51866v3/BRADI_3g56450v3/BRADI_3g60640v3/BRADI_4g01640v3/BRADI_4g20930v3/BRADI_4g30040v3/BRADI_4g33067v3/BRADI_4g33340v3/BRADI_4g39580v3/BRADI_5g13580v3/BRADI_5g15167v3	23
GO:0009791	GO:0009791	post-embryonic development	7/1617	35/35125	0.2	4.34447	4.34862	0.00093486	0.0115342	0.00974754	BRADI_1g41970v3/BRADI_1g56890v3/BRADI_3g01950v3/BRADI_3g19120v3/BRADI_3g30350v3/BRADI_3g57220v3/BRADI_4g26690v3	7
GO:0000287	GO:0000287	magnesium ion binding	15/1617	130/35125	0.115385	2.50642	3.78005	0.000972094	0.0118336	0.0100006	BRADI_1g02697v3/BRADI_1g10140v3/BRADI_1g11720v3/BRADI_1g13590v3/BRADI_1g18570v3/BRADI_1g55300v3/BRADI_2g07470v3/BRADI_2g40950v3/BRADI_3g18970v3/BRADI_3g34245v3/BRADI_3g43300v3/BRADI_3g44130v3/BRADI_3g57820v3/BRADI_4g06810v3/BRADI_5g27030v3	15
GO:0009579	GO:0009579	thylakoid	15/1617	133/35125	0.112782	2.44989	3.68009	0.0012284	0.0147569	0.0124711	BRADI_1g24110v3/BRADI_1g24500v3/BRADI_1g62720v3/BRADI_1g64130v3/BRADI_2g39190v3/BRADI_2g40950v3/BRADI_2g59210v3/BRADI_3g27266v3/BRADI_3g35050v3/BRADI_3g43070v3/BRADI_3g48540v3/BRADI_3g56190v3/BRADI_3g57820v3/BRADI_4g05300v3/BRADI_4g36310v3	15
GO:0009501	GO:0009501	amyloplast	5/1617	19/35125	0.263158	5.7164	4.51731	0.00139023	0.0164841	0.0139308	BRADI_1g09537v3/BRADI_1g41970v3/BRADI_2g18810v3/BRADI_2g26440v3/BRADI_3g22330v3	5
GO:0043621	GO:0043621	GO:0043621	8/1617	48/35125	0.166667	3.62039	3.99078	0.00144532	0.0169176	0.0142971	BRADI_1g32590v3/BRADI_1g76177v3/BRADI_2g26440v3/BRADI_2g55077v3/BRADI_3g48540v3/BRADI_4g32210v3/BRADI_5g04590v3/BRADI_5g10250v3	8
GO:0015748	GO:0015748	organophosphate ester transport	9/1617	60/35125	0.15	3.25835	3.84603	0.00161115	0.0185399	0.0156681	BRADI_1g01770v3/BRADI_1g08301v3/BRADI_2g02880v3/BRADI_2g06520v3/BRADI_2g09790v3/BRADI_2g28120v3/BRADI_2g61677v3/BRADI_4g31560v3/BRADI_5g11757v3	9
GO:0000774	GO:0000774	adenyl-nucleotide exchange factor activity	4/1617	12/35125	0.333333	7.24078	4.74983	0.00164484	0.0185399	0.0156681	BRADI_1g66800v3/BRADI_3g22430v3/BRADI_3g48540v3/BRADI_5g10250v3	4
GO:0009231	GO:0009231	riboflavin biosynthetic process	4/1617	12/35125	0.333333	7.24078	4.74983	0.00164484	0.0185399	0.0156681	BRADI_1g77370v3/BRADI_2g50350v3/BRADI_3g48435v3/BRADI_4g05560v3	4
GO:0016829	GO:0016829	lyase activity	20/1617	210/35125	0.0952381	2.06879	3.41256	0.00177431	0.0196229	0.0165834	BRADI_1g34513v3/BRADI_1g35600v3/BRADI_1g55440v3/BRADI_1g63087v3/BRADI_1g67240v3/BRADI_2g31810v3/BRADI_2g43900v3/BRADI_2g44856v3/BRADI_2g58050v3/BRADI_3g10330v3/BRADI_3g14750v3/BRADI_3g14760v3/BRADI_3g14960v3/BRADI_3g20150v3/BRADI_3g50520v3/BRADI_4g08830v3/BRADI_4g36507v3/BRADI_4g40380v3/BRADI_5g05430v3/BRADI_5g12870v3	20
GO:0010020	GO:0010020	chloroplast fission	5/1617	20/35125	0.25	5.43058	4.35386	0.0017839	0.0196229	0.0165834	BRADI_1g07980v3/BRADI_1g72780v3/BRADI_3g32820v3/BRADI_4g41137v3/BRADI_5g19460v3	5
GO:0015979	GO:0015979	photosynthesis	18/1617	181/35125	0.0994475	2.16023	3.4378	0.00182364	0.0198212	0.016751	BRADI_1g04300v3/BRADI_1g29500v3/BRADI_1g49770v3/BRADI_1g59990v3/BRADI_1g60070v3/BRADI_1g66296v3/BRADI_1g77047v3/BRADI_2g15890v3/BRADI_2g43680v3/BRADI_2g52356v3/BRADI_2g52730v3/BRADI_2g53170v3/BRADI_3g26391v3/BRADI_3g39830v3/BRADI_3g40190v3/BRADI_4g04640v3/BRADI_5g10500v3/BRADI_5g26230v3	18
GO:0009451	GO:0009451	RNA modification	24/1617	272/35125	0.0882353	1.91668	3.33398	0.0018744	0.0201333	0.0170147	BRADI_1g20150v3/BRADI_1g30180v3/BRADI_1g36010v3/BRADI_1g45070v3/BRADI_1g51700v3/BRADI_1g53482v3/BRADI_1g53600v3/BRADI_1g63050v3/BRADI_1g69800v3/BRADI_1g74850v3/BRADI_1g75980v3/BRADI_2g13297v3/BRADI_2g14520v3/BRADI_2g15700v3/BRADI_2g32290v3/BRADI_2g39361v3/BRADI_3g02606v3/BRADI_3g39610v3/BRADI_3g40480v3/BRADI_3g51740v3/BRADI_4g03700v3/BRADI_4g07140v3/BRADI_4g37500v3/BRADI_5g15860v3	24
GO:0032259	GO:0032259	methylation	19/1617	199/35125	0.0954774	2.07399	3.33761	0.00221421	0.0222394	0.0187946	BRADI_1g03440v3/BRADI_1g09450v3/BRADI_1g49130v3/BRADI_1g71000v3/BRADI_2g05816v3/BRADI_2g30590v3/BRADI_2g44900v3/BRADI_2g60180v3/BRADI_2g62280v3/BRADI_3g16950v3/BRADI_3g56450v3/BRADI_3g60640v3/BRADI_4g01640v3/BRADI_4g20930v3/BRADI_4g30040v3/BRADI_4g33067v3/BRADI_4g33340v3/BRADI_4g39580v3/BRADI_5g15167v3	19
GO:0032543	GO:0032543	mitochondrial translation	5/1617	21/35125	0.238095	5.17198	4.20104	0.0022534	0.0222394	0.0187946	BRADI_1g13490v3/BRADI_2g24370v3/BRADI_3g57220v3/BRADI_4g16830v3/BRADI_5g23667v3	5
GO:0002161	GO:0002161	aminoacyl-tRNA editing activity	4/1617	13/35125	0.307692	6.68379	4.50262	0.0022897	0.0222394	0.0187946	BRADI_1g56890v3/BRADI_2g08490v3/BRADI_3g30350v3/BRADI_3g57220v3	4
GO:0006535	GO:0006535	cysteine biosynthetic process from serine	4/1617	13/35125	0.307692	6.68379	4.50262	0.0022897	0.0222394	0.0187946	BRADI_1g50840v3/BRADI_2g03800v3/BRADI_2g18820v3/BRADI_2g53170v3	4
GO:0006783	GO:0006783	heme biosynthetic process	4/1617	13/35125	0.307692	6.68379	4.50262	0.0022897	0.0222394	0.0187946	BRADI_1g34513v3/BRADI_1g63087v3/BRADI_3g05160v3/BRADI_3g18051v3	4
GO:0016279	GO:0016279	protein-lysine N-methyltransferase activity	4/1617	13/35125	0.307692	6.68379	4.50262	0.0022897	0.0222394	0.0187946	BRADI_2g14720v3/BRADI_3g56450v3/BRADI_4g30040v3/BRADI_4g39580v3	4
GO:0019344	GO:0019344	cysteine biosynthetic process	4/1617	13/35125	0.307692	6.68379	4.50262	0.0022897	0.0222394	0.0187946	BRADI_2g03800v3/BRADI_2g11060v3/BRADI_2g18820v3/BRADI_2g53170v3	4
GO:0043039	GO:0043039	tRNA aminoacylation	4/1617	13/35125	0.307692	6.68379	4.50262	0.0022897	0.0222394	0.0187946	BRADI_2g01511v3/BRADI_3g01950v3/BRADI_3g13397v3/BRADI_4g05930v3	4
GO:0071806	GO:0071806	protein transmembrane transport	4/1617	13/35125	0.307692	6.68379	4.50262	0.0022897	0.0222394	0.0187946	BRADI_1g68540v3/BRADI_1g71570v3/BRADI_4g06340v3/BRADI_5g08930v3	4
GO:0005525	GO:0005525	GTP binding	22/1617	246/35125	0.0894309	1.94265	3.25925	0.00239738	0.0230401	0.0194713	BRADI_1g05240v3/BRADI_1g06772v3/BRADI_1g11720v3/BRADI_1g18570v3/BRADI_1g33310v3/BRADI_1g68540v3/BRADI_1g69230v3/BRADI_1g71781v3/BRADI_2g16140v3/BRADI_2g23490v3/BRADI_2g24370v3/BRADI_2g48960v3/BRADI_2g51400v3/BRADI_2g61320v3/BRADI_2g62580v3/BRADI_3g00690v3/BRADI_3g35517v3/BRADI_4g00640v3/BRADI_4g12180v3/BRADI_4g25490v3/BRADI_4g25510v3/BRADI_4g41137v3	22
GO:0010181	GO:0010181	FMN binding	7/1617	41/35125	0.170732	3.70869	3.81223	0.00245814	0.023378	0.0197568	BRADI_1g05880v3/BRADI_1g20870v3/BRADI_1g53800v3/BRADI_1g77505v3/BRADI_2g46670v3/BRADI_3g23340v3/BRADI_5g11261v3	7
GO:0009982	GO:0009982	pseudouridine synthase activity	5/1617	22/35125	0.227273	4.93689	4.05766	0.00280673	0.0261484	0.0220981	BRADI_1g30180v3/BRADI_1g63050v3/BRADI_1g74850v3/BRADI_2g39361v3/BRADI_3g40480v3	5
GO:0016671	GO:0016671	oxidoreductase activity, acting on a sulfur group of donors, disulfide as acceptor	5/1617	22/35125	0.227273	4.93689	4.05766	0.00280673	0.0261484	0.0220981	BRADI_1g28090v3/BRADI_1g61800v3/BRADI_2g25820v3/BRADI_2g61580v3/BRADI_4g29820v3	5
GO:0050661	GO:0050661	NADP binding	9/1617	66/35125	0.136364	2.96214	3.50497	0.00315515	0.0290975	0.0245904	BRADI_1g32590v3/BRADI_1g60050v3/BRADI_1g74180v3/BRADI_2g41630v3/BRADI_2g49440v3/BRADI_3g14120v3/BRADI_3g47910v3/BRADI_3g55030v3/BRADI_4g37110v3	9
GO:0015991	GO:0015991	GO:0015991	5/1617	23/35125	0.217391	4.72224	3.9227	0.00345196	0.0312044	0.0263709	BRADI_1g25215v3/BRADI_2g39610v3/BRADI_2g39690v3/BRADI_2g42100v3/BRADI_2g45580v3	5
GO:0061077	GO:0061077	chaperone-mediated protein folding	5/1617	23/35125	0.217391	4.72224	3.9227	0.00345196	0.0312044	0.0263709	BRADI_1g42820v3/BRADI_1g58600v3/BRADI_2g57530v3/BRADI_4g28980v3/BRADI_5g15612v3	5
GO:0006353	GO:0006353	DNA-templated transcription termination	7/1617	44/35125	0.159091	3.45582	3.58072	0.00371748	0.0332751	0.0281208	BRADI_1g23400v3/BRADI_1g45320v3/BRADI_1g57920v3/BRADI_3g54807v3/BRADI_3g59160v3/BRADI_4g02280v3/BRADI_4g37917v3	7
GO:0006094	GO:0006094	gluconeogenesis	4/1617	15/35125	0.266667	5.79262	4.07836	0.00406071	0.0356484	0.0301265	BRADI_1g31810v3/BRADI_2g03170v3/BRADI_2g21120v3/BRADI_4g36310v3	4
GO:0070475	GO:0070475	rRNA base methylation	4/1617	15/35125	0.266667	5.79262	4.07836	0.00406071	0.0356484	0.0301265	BRADI_1g71000v3/BRADI_2g44900v3/BRADI_2g62280v3/BRADI_4g33067v3	4
GO:0090501	GO:0090501	GO:0090501	6/1617	35/35125	0.171429	3.72383	3.54164	0.00485606	0.0422246	0.0356841	BRADI_2g06000v3/BRADI_2g52920v3/BRADI_3g20650v3/BRADI_4g34460v3/BRADI_5g00600v3/BRADI_5g27596v3	6
GO:0001510	GO:0001510	RNA methylation	5/1617	25/35125	0.2	4.34447	3.67473	0.00505035	0.0430932	0.0364182	BRADI_1g12250v3/BRADI_1g71000v3/BRADI_2g05816v3/BRADI_2g36660v3/BRADI_4g33067v3	5
GO:0001522	GO:0001522	pseudouridine synthesis	5/1617	25/35125	0.2	4.34447	3.67473	0.00505035	0.0430932	0.0364182	BRADI_1g30180v3/BRADI_1g63050v3/BRADI_1g74850v3/BRADI_2g39361v3/BRADI_3g40480v3	5
GO:0042254	GO:0042254	ribosome biogenesis	9/1617	72/35125	0.125	2.71529	3.20055	0.00567986	0.0480158	0.0405783	BRADI_1g01021v3/BRADI_1g05240v3/BRADI_1g18570v3/BRADI_1g51470v3/BRADI_1g65900v3/BRADI_2g26440v3/BRADI_2g50830v3/BRADI_4g12180v3/BRADI_5g21520v3	9
